# Supplementary material for: Transcriptomic evidence of erythropoietic adaptation from the International Space Station and from an Earth-based space analog
Source: NPJ Microgravity. 2024 May 13;10:55. doi: 10.1038/s41526-024-00400-9 (PMC11091056; doi:10.1038/s41526-024-00400-9)
Supplement: Supplementary file 1 — Supplementary Information [file 41526_2024_400_MOESM1_ESM.xlsx]

## Sheet: BDCvsHDT2
BDC vs HDT2
ID	description	enr	p.adjust	count	ensembl	hgnc
GO:1905606	regulation of presynapse assembly	29.9977	0.0223	3	ENSG00000196358/ENSG00000145335/ENSG00000196083	NTNG2/SNCA/IL1RAP
GO:0043032	positive regulation of macrophage activation	25.7124	0.0291	3	ENSG00000188906/ENSG00000136869/ENSG00000118113	TLR4/LRRK2/MMP8
GO:0051968	positive regulation of synaptic transmission, glutamatergic	24.5436	0.0291	3	ENSG00000135821/ENSG00000073756/ENSG00000121297	GLUL/PTGS2/TSHZ3
GO:0099054	presynapse assembly	19.9985	0.0386	3	ENSG00000196358/ENSG00000145335/ENSG00000196083	NTNG2/SNCA/IL1RAP
GO:1903670	regulation of sprouting angiogenesis	19.9985	0.0386	3	ENSG00000135821/ENSG00000079385/ENSG00000112715	GLUL/CEACAM1/VEGFA
GO:0150077	regulation of neuroinflammatory response	19.2843	0.0386	3	ENSG00000188906/ENSG00000073756/ENSG00000118113	LRRK2/PTGS2/MMP8
GO:0035249	synaptic transmission, glutamatergic	13.6353	0.0179	5	ENSG00000135821/ENSG00000188906/ENSG00000073756/ENSG00000121297/ENSG00000182389	GLUL/LRRK2/PTGS2/TSHZ3/CACNB4
GO:0150076	neuroinflammatory response	12.6306	0.0311	4	ENSG00000188906/ENSG00000073756/ENSG00000145335/ENSG00000118113	LRRK2/PTGS2/SNCA/MMP8
GO:0033135	regulation of peptidyl-serine phosphorylation	8.6532	0.0311	5	ENSG00000158856/ENSG00000164327/ENSG00000073756/ENSG00000145335/ENSG00000112715	DMTN/RICTOR/PTGS2/SNCA/VEGFA
GO:0038061	NIK/NF-kappaB signaling	7.758	0.0386	5	ENSG00000159346/ENSG00000136869/ENSG00000100697/ENSG00000136999/ENSG00000118113	DICER1/TLR4/ADIPOR1/MMP8/CCN3
GO:0007626	locomotory behavior	7.4375	0.0386	5	ENSG00000188906/ENSG00000113369/ENSG00000145335/ENSG00000136842/ENSG00000182389	ARRDC3/LRRK2/SNCA/TMOD1/CACNB4
GO:0055001	muscle cell development	6.9762	0.0474	5	ENSG00000112715/ENSG00000047597/ENSG00000136842/ENSG00000136383/ENSG00000182389	XK/VEGFA/TMOD1/ALPK3/CACNB4
GO:0036294	cellular response to decreased oxygen levels	6.9226	0.0478	5	ENSG00000113742/ENSG00000073756/ENSG00000137449/ENSG00000112715/ENSG00000141682	PTGS2/CPEB4/CPEB2/VEGFA/PMAIP1
GO:0099177	regulation of trans-synaptic signaling	5.1262	0.0179	9	ENSG00000135821/ENSG00000131389/ENSG00000196549/ENSG00000188906/ENSG00000196358/ENSG00000073756/ENSG00000145335/ENSG00000121297/ENSG00000182389	SLC6A6/GLUL/LRRK2/NTNG2/MME/PTGS2/TSHZ3/SNCA/CACNB4
GO:0090130	tissue migration	4.9408	0.0386	7	ENSG00000135821/ENSG00000159346/ENSG00000065243/ENSG00000073756/ENSG00000079385/ENSG00000112715/ENSG00000136999	PKN2/GLUL/ADIPOR1/PTGS2/CEACAM1/VEGFA/CCN3
GO:0018105	peptidyl-serine phosphorylation	4.9215	0.0386	7	ENSG00000188906/ENSG00000158856/ENSG00000164327/ENSG00000065243/ENSG00000073756/ENSG00000145335/ENSG00000112715	PKN2/DMTN/RICTOR/LRRK2/PTGS2/SNCA/VEGFA
GO:0001667	ameboidal-type cell migration	4.6019	0.0223	9	ENSG00000135821/ENSG00000159346/ENSG00000158856/ENSG00000065243/ENSG00000073756/ENSG00000079385/ENSG00000079308/ENSG00000112715/ENSG00000136999	PKN2/GLUL/DMTN/ADIPOR1/PTGS2/CEACAM1/TNS1/VEGFA/CCN3
GO:0071417	cellular response to organonitrogen compound	3.6142	0.0386	10	ENSG00000188906/ENSG00000159346/ENSG00000158856/ENSG00000136869/ENSG00000184557/ENSG00000113742/ENSG00000073756/ENSG00000145335/ENSG00000137449/ENSG00000079385	TLR4/DMTN/ADIPOR1/SOCS3/LRRK2/PTGS2/CEACAM1/CPEB4/CPEB2/SNCA

## Sheet: HDT2vsHDT30.60
HDT2 vs HDT30/60
ID	description	enr	p.adjust	count	ensembl	hgnc
GO:0000028	ribosomal small subunit assembly	5.6517	0.016	8	ENSG00000164587/ENSG00000177954/ENSG00000168028/ENSG00000105372/ENSG00000115268/ENSG00000083845/ENSG00000233927/ENSG00000172809	RPS5/RPS19/RPS15/RPS14/RPSA/RPL38/RPS27/RPS28
GO:0002181	cytoplasmic translation	4.5232	less than 0.001	58	ENSG00000167526/ENSG00000142541/ENSG00000137154/ENSG00000142534/ENSG00000149273/ENSG00000145425/ENSG00000164587/ENSG00000137818/ENSG00000142937/ENSG00000170889/ENSG00000105640/ENSG00000231500/ENSG00000177954/ENSG00000161016/ENSG00000142676/ENSG00000089157/ENSG00000112306/ENSG00000108107/ENSG00000177600/ENSG00000168028/ENSG00000166441/ENSG00000105193/ENSG00000008988/ENSG00000143947/ENSG00000063177…	RPS20/RPL18/RPS5/RPLP0/EIF3J/RPS16/RPS19/RPL18A/RPL28/RPL34/RWDD1/RPS12/RPL24/RPS15/EIF2S2/RPL36/RPS15A/RPL35/RPS6/RPLP1/RPS11/RPL13A/RPL11/RPS8/RPS27A/RPL32/RPS3A/RPL37/RPS3/FAU/RPL8/RPL29/RPL9/RPS14/NEMF/RPL27A/RPL13/RPSA/RPS9/RPS21/RPL38/RPLP2/RPS27/EIF3K/RPS17/RPL35A/RPS26/RPL37A/RPL12/RPL23A/RPL39/RPS29/UBA52/RPS18/RPS28/CPEB2/RPL26/CPEB3
GO:0042776	proton motive force-driven mitochondrial ATP synthesis	3.0935	0.0142	17	ENSG00000124172/ENSG00000099624/ENSG00000140990/ENSG00000147123/ENSG00000168653/ENSG00000099795/ENSG00000145494/ENSG00000090266/ENSG00000169020/ENSG00000110717/ENSG00000170906/ENSG00000241468/ENSG00000241837/ENSG00000166136/ENSG00000212907/ENSG00000228253/ENSG00000178127	ATP5F1D/NDUFB7/ATP5F1E/NDUFB10/NDUFB11/NDUFS5/MT-ND4L/MT-ATP8/NDUFB2/NDUFS8/NDUFS6/ATP5ME/NDUFA3/ATP5MF/ATP5PO/NDUFB8/NDUFV2
GO:0006809	nitric oxide biosynthetic process	2.9056	0.0411	15	ENSG00000080824/ENSG00000120885/ENSG00000100300/ENSG00000137880/ENSG00000111537/ENSG00000136634/ENSG00000198929/ENSG00000136869/ENSG00000069667/ENSG00000136826/ENSG00000073756/ENSG00000118762/ENSG00000118113/ENSG00000117791/ENSG00000153904	HSP90AA1/TSPO/CLU/TLR4/RORA/PTGS2/KLF4/GCHFR/MMP8/PKD2/IFNG/MTARC2/DDAH1/IL10/NOS1AP

## Sheet: HDT60vsR1
HDT60 vs R1
ID	description	enr	p.adjust	count	ensembl	hgnc
GO:0072378	blood coagulation, fibrin clot formation	19.7685	0.0068	4	ENSG00000178726/ENSG00000131187/ENSG00000115414/ENSG00000185245	THBD/GP1BA/F12/FN1
GO:0033080	immature T cell proliferation in thymus	16.309	0.0218	3	ENSG00000125538/ENSG00000049249/ENSG00000141736	IL1B/ERBB2/TNFRSF9
GO:0033084	regulation of immature T cell proliferation in thymus	16.309	0.0218	3	ENSG00000125538/ENSG00000049249/ENSG00000141736	IL1B/ERBB2/TNFRSF9
GO:0060347	heart trabecula formation	16.309	0.0218	3	ENSG00000164683/ENSG00000154734/ENSG00000135547	ADAMTS1/HEY1/HEY2
GO:0001660	fever generation	14.8263	0.0249	3	ENSG00000125538/ENSG00000073756/ENSG00000148344	IL1B/PTGS2/PTGES
GO:2001212	regulation of vasculogenesis	14.8263	0.0249	3	ENSG00000148926/ENSG00000164683/ENSG00000135547	ADM/HEY1/HEY2
GO:0030728	ovulation	14.3061	0.0041	5	ENSG00000116741/ENSG00000073756/ENSG00000163083/ENSG00000123342/ENSG00000154734	RGS2/PTGS2/ADAMTS1/INHBB/MMP19
GO:0002829	negative regulation of type 2 immune response	13.5908	0.0293	3	ENSG00000113916/ENSG00000118520/ENSG00000073861	TBX21/BCL6/ARG1
GO:0015874	norepinephrine transport	13.5908	0.0293	3	ENSG00000175003/ENSG00000185897/ENSG00000150594	ADRA2A/SLC22A1/FFAR3
GO:0031650	regulation of heat generation	13.5908	0.0293	3	ENSG00000125538/ENSG00000073756/ENSG00000148344	IL1B/PTGS2/PTGES
GO:0048266	behavioral response to pain	13.5908	0.0293	3	ENSG00000169432/ENSG00000137801/ENSG00000198400	THBS1/SCN9A/NTRK1
GO:0045986	negative regulation of smooth muscle contraction	11.6493	0.0406	3	ENSG00000116741/ENSG00000073756/ENSG00000150594	RGS2/PTGS2/ADRA2A
GO:0071397	cellular response to cholesterol	11.6493	0.0406	3	ENSG00000198848/ENSG00000163083/ENSG00000100427	MLC1/CES1/INHBB
GO:0032305	positive regulation of icosanoid secretion	10.8727	0.0469	3	ENSG00000125538/ENSG00000101188/ENSG00000148344	IL1B/NTSR1/PTGES
GO:0050951	sensory perception of temperature stimulus	10.8727	0.0469	3	ENSG00000101188/ENSG00000150594/ENSG00000198400	NTSR1/ADRA2A/NTRK1
GO:0006925	inflammatory cell apoptotic process	9.4545	0.0229	4	ENSG00000180871/ENSG00000135047/ENSG00000151012/ENSG00000117560	CXCR2/FASLG/CTSL/SLC7A11
GO:0002675	positive regulation of acute inflammatory response	9.0605	0.0249	4	ENSG00000126262/ENSG00000125538/ENSG00000073756/ENSG00000185897	IL1B/FFAR2/PTGS2/FFAR3
GO:0046717	acid secretion	8.7683	0.013	5	ENSG00000113749/ENSG00000157017/ENSG00000198848/ENSG00000101188/ENSG00000163959	HRH2/GHRL/CES1/NTSR1/SLC51A
GO:0051150	regulation of smooth muscle cell differentiation	8.6981	0.0277	4	ENSG00000148516/ENSG00000164850/ENSG00000166831/ENSG00000135547	ZEB1/GPER1/RBPMS2/HEY2
GO:0010573	vascular endothelial growth factor production	8.0538	0.0324	4	ENSG00000125538/ENSG00000173083/ENSG00000073756/ENSG00000205336	IL1B/HPSE/ADGRG1/PTGS2
GO:0051145	smooth muscle cell differentiation	7.7662	0.0089	6	ENSG00000148926/ENSG00000148516/ENSG00000164850/ENSG00000164683/ENSG00000166831/ENSG00000135547	ADM/ZEB1/HEY1/GPER1/RBPMS2/HEY2
GO:0055081	anion homeostasis	7.7662	0.0162	5	ENSG00000162551/ENSG00000140199/ENSG00000151012/ENSG00000074410/ENSG00000117560	SLC12A6/ALPL/FASLG/SLC7A11/CA12
GO:0001937	negative regulation of endothelial cell proliferation	7.0146	0.0469	4	ENSG00000157017/ENSG00000132170/ENSG00000113140/ENSG00000137801	SPARC/THBS1/GHRL/PPARG
GO:0050818	regulation of coagulation	6.3424	0.0089	7	ENSG00000173083/ENSG00000178726/ENSG00000131187/ENSG00000122861/ENSG00000137801/ENSG00000185245/ENSG00000184500	THBS1/HPSE/THBD/GP1BA/PLAU/F12/PROS1
GO:0002526	acute inflammatory response	6.3213	0.0011	10	ENSG00000180871/ENSG00000126262/ENSG00000125538/ENSG00000073756/ENSG00000229314/ENSG00000131187/ENSG00000185897/ENSG00000148344/ENSG00000115414/ENSG00000150594	IL1B/FFAR2/CXCR2/PTGS2/ORM1/F12/ADRA2A/FFAR3/PTGES/FN1
GO:0033555	multicellular organismal response to stress	6.1543	0.0161	6	ENSG00000137261/ENSG00000153234/ENSG00000169432/ENSG00000137801/ENSG00000150594/ENSG00000198400	THBS1/KIAA0319/ADRA2A/NR4A2/SCN9A/NTRK1
GO:0060135	maternal process involved in female pregnancy	6.0404	0.0314	5	ENSG00000116741/ENSG00000073756/ENSG00000157017/ENSG00000118520/ENSG00000128342	RGS2/PTGS2/GHRL/ARG1/LIF
GO:0032890	regulation of organic acid transport	5.9305	0.0183	6	ENSG00000116741/ENSG00000125538/ENSG00000118520/ENSG00000101188/ENSG00000148344/ENSG00000137801	RGS2/IL1B/THBS1/NTSR1/ARG1/PTGES
GO:0061098	positive regulation of protein tyrosine kinase activity	5.9091	0.0338	5	ENSG00000187116/ENSG00000157017/ENSG00000113070/ENSG00000150594/ENSG00000189292	LILRA5/GHRL/ADRA2A/HBEGF/ALKAL2
GO:0006939	smooth muscle contraction	5.8771	0.0084	8	ENSG00000116741/ENSG00000073756/ENSG00000183023/ENSG00000157017/ENSG00000164850/ENSG00000085733/ENSG00000171596/ENSG00000150594	CTTN/RGS2/PTGS2/GHRL/NMUR1/SLC8A1/ADRA2A/GPER1
GO:0048660	regulation of smooth muscle cell proliferation	5.6238	0.0007	12	ENSG00000173334/ENSG00000073756/ENSG00000148737/ENSG00000164850/ENSG00000132170/ENSG00000113070/ENSG00000074181/ENSG00000137801/ENSG00000166831/ENSG00000154734/ENSG00000113721/ENSG00000106018	THBS1/PTGS2/TCF7L2/TRIB1/ADAMTS1/GPER1/RBPMS2/VIPR2/HBEGF/PDGFRB/PPARG/NOTCH3
GO:0048659	smooth muscle cell proliferation	5.4363	0.0008	12	ENSG00000173334/ENSG00000073756/ENSG00000148737/ENSG00000164850/ENSG00000132170/ENSG00000113070/ENSG00000074181/ENSG00000137801/ENSG00000166831/ENSG00000154734/ENSG00000113721/ENSG00000106018	THBS1/PTGS2/TCF7L2/TRIB1/ADAMTS1/GPER1/RBPMS2/VIPR2/HBEGF/PDGFRB/PPARG/NOTCH3
GO:0015837	amine transport	5.4363	0.0239	6	ENSG00000116741/ENSG00000103569/ENSG00000118520/ENSG00000185897/ENSG00000101188/ENSG00000150594	AQP9/RGS2/NTSR1/ARG1/ADRA2A/FFAR3
GO:0048661	positive regulation of smooth muscle cell proliferation	5.2853	0.0149	7	ENSG00000073756/ENSG00000113070/ENSG00000074181/ENSG00000137801/ENSG00000166831/ENSG00000154734/ENSG00000113721	THBS1/PTGS2/ADAMTS1/RBPMS2/HBEGF/PDGFRB/NOTCH3
GO:0007189	adenylate cyclase-activating G protein-coupled receptor signaling pathway	5.2398	0.0098	8	ENSG00000127507/ENSG00000148926/ENSG00000164850/ENSG00000205336/ENSG00000180739/ENSG00000010310/ENSG00000150594/ENSG00000121753	ADGRE2/ADM/S1PR5/ADGRG1/GIPR/ADGRB2/ADRA2A/GPER1
GO:0044070	regulation of anion transport	5.0966	0.0291	6	ENSG00000116741/ENSG00000125538/ENSG00000198848/ENSG00000118520/ENSG00000101188/ENSG00000148344	RGS2/IL1B/CES1/NTSR1/ARG1/PTGES
GO:0016525	negative regulation of angiogenesis	4.9421	0.0188	7	ENSG00000157017/ENSG00000132170/ENSG00000113140/ENSG00000137801/ENSG00000117560/ENSG00000154734/ENSG00000121753	SPARC/THBS1/GHRL/FASLG/ADGRB2/ADAMTS1/PPARG
GO:0019233	sensory perception of pain	4.9421	0.0312	6	ENSG00000073756/ENSG00000014257/ENSG00000101188/ENSG00000148344/ENSG00000169432/ENSG00000198400	ACP3/PTGS2/NTSR1/PTGES/SCN9A/NTRK1
GO:0019730	antimicrobial humoral response	4.9421	0.0312	6	ENSG00000018280/ENSG00000124102/ENSG00000124107/ENSG00000124233/ENSG00000159674/ENSG00000109272	SLC11A1/PI3/SLPI/SPON2/PF4V1/SEMG1
GO:0035150	regulation of tube size	4.578	0.0149	8	ENSG00000116741/ENSG00000117298/ENSG00000148926/ENSG00000113749/ENSG00000073756/ENSG00000183023/ENSG00000164850/ENSG00000150594	HRH2/RGS2/ECE1/ADM/PTGS2/SLC8A1/ADRA2A/GPER1
GO:0050817	coagulation	4.5068	less than 0.001	16	ENSG00000173083/ENSG00000178726/ENSG00000131187/ENSG00000122861/ENSG00000151012/ENSG00000054179/ENSG00000124233/ENSG00000115414/ENSG00000204420/ENSG00000161911/ENSG00000137801/ENSG00000109272/ENSG00000185245/ENSG00000184500/ENSG00000088053/ENSG00000150594	THBS1/TREML1/HPSE/THBD/MPIG6B/PF4V1/GP1BA/GP6/PLAU/F12/ADRA2A/PROS1/ENTPD2/SEMG1/SLC7A11/FN1
GO:0051591	response to cAMP	4.4682	0.0453	6	ENSG00000103569/ENSG00000185650/ENSG00000178726/ENSG00000183023/ENSG00000163083/ENSG00000123342	AQP9/THBD/ZFP36L1/SLC8A1/INHBB/MMP19
GO:1904035	regulation of epithelial cell apoptotic process	4.4682	0.0453	6	ENSG00000185650/ENSG00000148737/ENSG00000164850/ENSG00000167772/ENSG00000137801/ENSG00000117560	THBS1/ZFP36L1/TCF7L2/FASLG/GPER1/ANGPTL4
GO:0033002	muscle cell proliferation	4.3625	0.0023	13	ENSG00000173334/ENSG00000073756/ENSG00000148737/ENSG00000164850/ENSG00000132170/ENSG00000113070/ENSG00000074181/ENSG00000137801/ENSG00000166831/ENSG00000154734/ENSG00000113721/ENSG00000106018/ENSG00000135547	THBS1/PTGS2/TCF7L2/TRIB1/ADAMTS1/GPER1/RBPMS2/VIPR2/HBEGF/PDGFRB/PPARG/NOTCH3/HEY2
GO:0001890	placenta development	4.1818	0.0146	9	ENSG00000185650/ENSG00000148926/ENSG00000073756/ENSG00000157017/ENSG00000164683/ENSG00000166033/ENSG00000132170/ENSG00000128342/ENSG00000135547	ADM/ZFP36L1/PTGS2/GHRL/HEY1/HTRA1/LIF/PPARG/HEY2
GO:0090087	regulation of peptide transport	4.1184	0.01	10	ENSG00000135821/ENSG00000126262/ENSG00000125538/ENSG00000157017/ENSG00000148737/ENSG00000185897/ENSG00000164850/ENSG00000163083/ENSG00000010310/ENSG00000150594	IL1B/FFAR2/GLUL/TCF7L2/GHRL/GIPR/ADRA2A/INHBB/GPER1/FFAR3
GO:1903034	regulation of response to wounding	4.1184	0.01	10	ENSG00000173083/ENSG00000178726/ENSG00000137261/ENSG00000131187/ENSG00000122861/ENSG00000113070/ENSG00000137801/ENSG00000185245/ENSG00000184500/ENSG00000150594	THBS1/HPSE/THBD/GP1BA/PLAU/F12/KIAA0319/ADRA2A/PROS1/HBEGF
GO:0046683	response to organophosphorus	4.0269	0.0245	8	ENSG00000103569/ENSG00000185650/ENSG00000125538/ENSG00000178726/ENSG00000073756/ENSG00000183023/ENSG00000163083/ENSG00000123342	AQP9/IL1B/THBD/ZFP36L1/PTGS2/SLC8A1/INHBB/MMP19
GO:0009743	response to carbohydrate	3.8601	0.0084	12	ENSG00000135821/ENSG00000185650/ENSG00000140199/ENSG00000125538/ENSG00000073756/ENSG00000183023/ENSG00000157017/ENSG00000148737/ENSG00000164850/ENSG00000137801/ENSG00000010310/ENSG00000150594	IL1B/GLUL/THBS1/SLC12A6/ZFP36L1/PTGS2/TCF7L2/GHRL/SLC8A1/GIPR/ADRA2A/GPER1
GO:0044703	multi-organism reproductive process	3.7492	0.0149	10	ENSG00000116741/ENSG00000148926/ENSG00000125538/ENSG00000178726/ENSG00000073756/ENSG00000157017/ENSG00000118520/ENSG00000124233/ENSG00000128342/ENSG00000150594	RGS2/IL1B/ADM/THBD/PTGS2/GHRL/ARG1/ADRA2A/SEMG1/LIF
GO:0006836	neurotransmitter transport	3.7235	0.0149	10	ENSG00000123358/ENSG00000175003/ENSG00000164850/ENSG00000157152/ENSG00000008056/ENSG00000162383/ENSG00000150594/ENSG00000167371/ENSG00000110076/ENSG00000149927	NR4A1/ADRA2A/SLC1A7/GPER1/SLC22A1/SYN1/NRXN2/DOC2A/SYN2/PRRT2
GO:0044706	multi-multicellular organism process	3.6242	0.0172	10	ENSG00000116741/ENSG00000148926/ENSG00000125538/ENSG00000178726/ENSG00000073756/ENSG00000157017/ENSG00000118520/ENSG00000124233/ENSG00000128342/ENSG00000150594	RGS2/IL1B/ADM/THBD/PTGS2/GHRL/ARG1/ADRA2A/SEMG1/LIF
GO:0009749	response to glucose	3.5713	0.0259	9	ENSG00000135821/ENSG00000140199/ENSG00000183023/ENSG00000157017/ENSG00000148737/ENSG00000164850/ENSG00000137801/ENSG00000010310/ENSG00000150594	GLUL/THBS1/SLC12A6/TCF7L2/GHRL/SLC8A1/GIPR/ADRA2A/GPER1
GO:1905952	regulation of lipid localization	3.5073	0.0429	8	ENSG00000125538/ENSG00000157017/ENSG00000198848/ENSG00000101188/ENSG00000148344/ENSG00000132170/ENSG00000137801/ENSG00000117560	IL1B/THBS1/GHRL/CES1/NTSR1/FASLG/PPARG/PTGES
GO:0001505	regulation of neurotransmitter levels	3.4848	0.0216	10	ENSG00000123358/ENSG00000175003/ENSG00000164850/ENSG00000157152/ENSG00000008056/ENSG00000162383/ENSG00000150594/ENSG00000167371/ENSG00000110076/ENSG00000149927	NR4A1/ADRA2A/SLC1A7/GPER1/SLC22A1/SYN1/NRXN2/DOC2A/SYN2/PRRT2
GO:0097530	granulocyte migration	3.4516	0.0462	8	ENSG00000180871/ENSG00000127507/ENSG00000183049/ENSG00000125538/ENSG00000204936/ENSG00000130150/ENSG00000137801/ENSG00000109272	IL1B/ADGRE2/MOSPD2/THBS1/CXCR2/CAMK1D/CD177/PF4V1
GO:0009611	response to wounding	3.3454	less than 0.001	28	ENSG00000018280/ENSG00000185650/ENSG00000148926/ENSG00000173083/ENSG00000178726/ENSG00000118520/ENSG00000137261/ENSG00000131187/ENSG00000122861/ENSG00000163083/ENSG00000151012/ENSG00000054179/ENSG00000132170/ENSG00000113070/ENSG00000133800/ENSG00000115414/ENSG00000204420/ENSG00000161911/ENSG00000137801/ENSG00000109272/ENSG00000185245/ENSG00000141736/ENSG00000184500/ENSG00000088053/ENSG00000010310…	SLC11A1/THBS1/ADM/TREML1/HPSE/THBD/ZFP36L1/MPIG6B/PF4V1/ERBB2/GP1BA/GIPR/GP6/ARG1/PLAU/F12/KIAA0319/ADRA2A/INHBB/PROS1/ENTPD2/HBEGF/PDGFRB/PPARG/LYVE1/SLC7A11/NTRK1/FN1
GO:0015849	organic acid transport	3.3024	0.01	13	ENSG00000116741/ENSG00000103569/ENSG00000018280/ENSG00000125538/ENSG00000110203/ENSG00000118520/ENSG00000101188/ENSG00000151012/ENSG00000148344/ENSG00000163959/ENSG00000132170/ENSG00000137801/ENSG00000162383	SLC11A1/AQP9/RGS2/IL1B/THBS1/FOLR3/NTSR1/ARG1/SLC1A7/PPARG/PTGES/SLC7A11/SLC51A
GO:0042886	amide transport	3.2124	0.0125	13	ENSG00000103569/ENSG00000135821/ENSG00000126262/ENSG00000125538/ENSG00000110203/ENSG00000157017/ENSG00000148737/ENSG00000185897/ENSG00000164850/ENSG00000163083/ENSG00000151012/ENSG00000010310/ENSG00000150594	AQP9/IL1B/FFAR2/GLUL/FOLR3/TCF7L2/GHRL/GIPR/ADRA2A/INHBB/GPER1/FFAR3/SLC7A11
GO:0045444	fat cell differentiation	3.1309	0.0241	11	ENSG00000116741/ENSG00000185650/ENSG00000126262/ENSG00000204103/ENSG00000073756/ENSG00000148737/ENSG00000123358/ENSG00000164850/ENSG00000153234/ENSG00000163083/ENSG00000132170	RGS2/FFAR2/ZFP36L1/PTGS2/TCF7L2/MAFB/NR4A1/NR4A2/INHBB/GPER1/PPARG
GO:0098657	import into cell	3.1065	0.0338	10	ENSG00000116741/ENSG00000157551/ENSG00000140199/ENSG00000183023/ENSG00000118520/ENSG00000175003/ENSG00000101188/ENSG00000151012/ENSG00000137801/ENSG00000162383	RGS2/THBS1/SLC12A6/KCNJ15/SLC8A1/NTSR1/ARG1/SLC1A7/SLC22A1/SLC7A11
GO:0050878	regulation of body fluid levels	2.8612	0.01	16	ENSG00000148926/ENSG00000173083/ENSG00000178726/ENSG00000131187/ENSG00000122861/ENSG00000151012/ENSG00000054179/ENSG00000115414/ENSG00000204420/ENSG00000161911/ENSG00000137801/ENSG00000109272/ENSG00000185245/ENSG00000184500/ENSG00000088053/ENSG00000150594	THBS1/ADM/TREML1/HPSE/THBD/MPIG6B/PF4V1/GP1BA/GP6/PLAU/F12/ADRA2A/PROS1/ENTPD2/SLC7A11/FN1
GO:0006820	anion transport	2.7023	0.0117	17	ENSG00000116741/ENSG00000103569/ENSG00000018280/ENSG00000140199/ENSG00000125538/ENSG00000167434/ENSG00000110203/ENSG00000073756/ENSG00000198848/ENSG00000118520/ENSG00000101188/ENSG00000151012/ENSG00000148344/ENSG00000163959/ENSG00000171596/ENSG00000162383/ENSG00000047617	SLC11A1/AQP9/RGS2/IL1B/SLC12A6/PTGS2/FOLR3/CA4/NMUR1/CES1/NTSR1/ARG1/SLC1A7/ANO2/PTGES/SLC7A11/SLC51A
GO:0044057	regulation of system process	2.5155	0.0148	18	ENSG00000116741/ENSG00000117298/ENSG00000148926/ENSG00000113749/ENSG00000073756/ENSG00000134571/ENSG00000183023/ENSG00000157017/ENSG00000014257/ENSG00000123358/ENSG00000101188/ENSG00000164850/ENSG00000163083/ENSG00000132170/ENSG00000113070/ENSG00000085733/ENSG00000150594/ENSG00000135547	CTTN/HRH2/RGS2/ECE1/ADM/ACP3/PTGS2/MYBPC3/GHRL/SLC8A1/NTSR1/NR4A1/ADRA2A/INHBB/GPER1/HBEGF/PPARG/HEY2
GO:0030335	positive regulation of cell migration	2.4937	0.01	20	ENSG00000180871/ENSG00000179820/ENSG00000183049/ENSG00000125538/ENSG00000125735/ENSG00000138772/ENSG00000130150/ENSG00000073756/ENSG00000183023/ENSG00000164850/ENSG00000122861/ENSG00000113070/ENSG00000133800/ENSG00000115414/ENSG00000113140/ENSG00000137801/ENSG00000133067/ENSG00000150594/ENSG00000154734/ENSG00000113721	SPARC/IL1B/TNFSF14/MOSPD2/THBS1/ANXA3/MYADM/CXCR2/CAMK1D/PTGS2/SLC8A1/PLAU/LGR6/ADRA2A/ADAMTS1/GPER1/HBEGF/PDGFRB/LYVE1/FN1
GO:0003012	muscle system process	2.4872	0.0354	14	ENSG00000116741/ENSG00000125538/ENSG00000198363/ENSG00000073756/ENSG00000134571/ENSG00000183023/ENSG00000157017/ENSG00000123358/ENSG00000164850/ENSG00000132170/ENSG00000085733/ENSG00000171596/ENSG00000150594/ENSG00000135547	CTTN/RGS2/IL1B/PTGS2/MYBPC3/GHRL/NMUR1/SLC8A1/ASPH/NR4A1/ADRA2A/GPER1/PPARG/HEY2
GO:0010817	regulation of hormone levels	2.4711	0.0241	16	ENSG00000135821/ENSG00000126262/ENSG00000117298/ENSG00000148926/ENSG00000125538/ENSG00000157017/ENSG00000148737/ENSG00000135047/ENSG00000185897/ENSG00000164850/ENSG00000163083/ENSG00000132170/ENSG00000128342/ENSG00000165092/ENSG00000010310/ENSG00000150594	ECE1/IL1B/FFAR2/GLUL/ADM/TCF7L2/GHRL/ALDH1A1/GIPR/CTSL/ADRA2A/INHBB/GPER1/FFAR3/LIF/PPARG
GO:0061061	muscle structure development	2.2878	0.0149	21	ENSG00000116741/ENSG00000176788/ENSG00000185650/ENSG00000148926/ENSG00000125735/ENSG00000134571/ENSG00000183023/ENSG00000148516/ENSG00000148737/ENSG00000123358/ENSG00000183160/ENSG00000154330/ENSG00000164850/ENSG00000164683/ENSG00000179388/ENSG00000113070/ENSG00000128342/ENSG00000078114/ENSG00000166831/ENSG00000113721/ENSG00000135547	RGS2/TNFSF14/ADM/BASP1/ZFP36L1/MYBPC3/ZEB1/TCF7L2/SLC8A1/NR4A1/PGM5/HEY1/GPER1/RBPMS2/TMEM119/NEBL/HBEGF/PDGFRB/LIF/EGR3/HEY2

## Sheet: R1vsR12.30
R1 vs R12/30
ID	description	enr	p.adjust	count	ensembl	hgnc
GO:0002924	negative regulation of humoral immune response mediated by circulating immunoglobulin	7.0396	0.0082	6	ENSG00000197721/ENSG00000123843/ENSG00000117335/ENSG00000196352/ENSG00000203710/ENSG00000123838	CD46/CD55/CR1/C4BPA/C4BPB/CR1L
GO:0070943	neutrophil-mediated killing of symbiont cell	6.453	0.0227	5	ENSG00000124731/ENSG00000174885/ENSG00000164251/ENSG00000118520/ENSG00000124875	TREM1/NLRP6/F2RL1/ARG1/CXCL6
GO:0034135	regulation of toll-like receptor 2 signaling pathway	5.8664	0.0275	5	ENSG00000254087/ENSG00000198961/ENSG00000174125/ENSG00000174130/ENSG00000164251	TLR1/TLR6/PJA2/LYN/F2RL1
GO:0097284	hepatocyte apoptotic process	5.736	0.0055	8	ENSG00000171552/ENSG00000160710/ENSG00000003402/ENSG00000101109/ENSG00000140443/ENSG00000132356/ENSG00000105851/ENSG00000139687	CFLAR/STK4/PRKAA1/IGF1R/ADAR/BCL2L1/PIK3CG/RB1
GO:0090715	immunological memory formation process	5.3775	0.0349	5	ENSG00000196126/ENSG00000182393/ENSG00000113916/ENSG00000127951/ENSG00000117335	BCL6/CD46/FGL2/HLA-DRB1/IFNL1
GO:0098698	postsynaptic specialization assembly	5.3775	0.0349	5	ENSG00000110076/ENSG00000171862/ENSG00000196358/ENSG00000196083/ENSG00000179915	PTEN/NTNG2/IL1RAP/NRXN2/NRXN1
GO:0046348	amino sugar catabolic process	4.9638	0.0449	5	ENSG00000165092/ENSG00000133048/ENSG00000135838/ENSG00000117151/ENSG00000133063	CTBS/CHI3L1/NPL/ALDH1A1/CHIT1
GO:0055119	relaxation of cardiac muscle	4.9638	0.0449	5	ENSG00000116741/ENSG00000123700/ENSG00000184588/ENSG00000121879/ENSG00000183023	RGS2/KCNJ2/PDE4B/PIK3CA/SLC8A1
GO:0051770	positive regulation of nitric-oxide synthase biosynthetic process	4.8398	0.0275	6	ENSG00000111537/ENSG00000105835/ENSG00000188906/ENSG00000136869/ENSG00000065559/ENSG00000239732	MAP2K4/NAMPT/TLR4/LRRK2/IFNG/TLR9
GO:0072574	hepatocyte proliferation	4.8398	0.0275	6	ENSG00000172216/ENSG00000003402/ENSG00000134250/ENSG00000163235/ENSG00000079385/ENSG00000105707	CFLAR/NOTCH2/CEBPB/CEACAM1/TGFA/HPN
GO:0001562	response to protozoan	4.6931	0.0116	8	ENSG00000163737/ENSG00000168062/ENSG00000018280/ENSG00000077238/ENSG00000172243/ENSG00000143669/ENSG00000118520/ENSG00000183347	SLC11A1/IL4R/LYST/PF4/CLEC7A/ARG1/BATF2/GBP6
GO:0042832	defense response to protozoan	4.6931	0.0116	8	ENSG00000163737/ENSG00000168062/ENSG00000018280/ENSG00000077238/ENSG00000172243/ENSG00000143669/ENSG00000118520/ENSG00000183347	SLC11A1/IL4R/LYST/PF4/CLEC7A/ARG1/BATF2/GBP6
GO:0072012	glomerulus vasculature development	4.5171	0.0231	7	ENSG00000240583/ENSG00000134853/ENSG00000003402/ENSG00000148400/ENSG00000134250/ENSG00000120156/ENSG00000074181	CFLAR/NOTCH2/NOTCH1/TEK/PDGFRA/AQP1/NOTCH3
GO:1990840	response to lectin	4.302	0.0264	7	ENSG00000205809/ENSG00000254087/ENSG00000172243/ENSG00000180370/ENSG00000005339/ENSG00000100393/ENSG00000183542	CREBBP/EP300/CLEC7A/PAK2/LYN/KLRC2/KLRC4
GO:1900225	regulation of NLRP3 inflammasome complex assembly	4.302	0.0402	6	ENSG00000215301/ENSG00000103313/ENSG00000105483/ENSG00000136869/ENSG00000151414/ENSG00000174130	MEFV/CARD8/TLR4/NEK7/TLR6/DDX3X
GO:0140632	inflammasome complex assembly	4.1065	0.0289	7	ENSG00000215301/ENSG00000103313/ENSG00000105483/ENSG00000136869/ENSG00000151414/ENSG00000174130/ENSG00000174885	MEFV/CARD8/TLR4/NEK7/TLR6/NLRP6/DDX3X
GO:0030728	ovulation	4.0756	0.0477	6	ENSG00000116741/ENSG00000077238/ENSG00000123610/ENSG00000073756/ENSG00000163083/ENSG00000123342	IL4R/RGS2/TNFAIP6/PTGS2/INHBB/MMP19
GO:0051767	nitric-oxide synthase biosynthetic process	4.0756	0.0477	6	ENSG00000111537/ENSG00000105835/ENSG00000188906/ENSG00000136869/ENSG00000065559/ENSG00000239732	MAP2K4/NAMPT/TLR4/LRRK2/IFNG/TLR9
GO:0051769	regulation of nitric-oxide synthase biosynthetic process	4.0756	0.0477	6	ENSG00000111537/ENSG00000105835/ENSG00000188906/ENSG00000136869/ENSG00000065559/ENSG00000239732	MAP2K4/NAMPT/TLR4/LRRK2/IFNG/TLR9
GO:1904036	negative regulation of epithelial cell apoptotic process	3.1393	0.0391	9	ENSG00000160710/ENSG00000003402/ENSG00000140443/ENSG00000140992/ENSG00000132356/ENSG00000144747/ENSG00000139687/ENSG00000120156/ENSG00000167772	CFLAR/PRKAA1/IGF1R/PDPK1/ADAR/RB1/TMF1/TEK/ANGPTL4
GO:0060986	endocrine hormone secretion	3.0567	0.0445	9	ENSG00000240583/ENSG00000156675/ENSG00000166128/ENSG00000144747/ENSG00000117139/ENSG00000163083/ENSG00000167034/ENSG00000118785/ENSG00000132170	RAB11FIP1/RAB8B/KDM5B/TMF1/INHBB/SPP1/PPARG/NKX3-1/AQP1
GO:0031102	neuron projection regeneration	3.0206	0.0267	11	ENSG00000172037/ENSG00000131711/ENSG00000119782/ENSG00000171862/ENSG00000074660/ENSG00000183762/ENSG00000148926/ENSG00000140443/ENSG00000137261/ENSG00000126861/ENSG00000118785	SCARF1/IGF1R/ADM/PTEN/KREMEN1/OMG/MAP1B/KIAA0319/LAMB2/SPP1/FKBP1B
GO:1903409	reactive oxygen species biosynthetic process	2.9332	0.0388	10	ENSG00000198712/ENSG00000145335/ENSG00000005381/ENSG00000081181/ENSG00000012779/ENSG00000003402/ENSG00000161533/ENSG00000136869/ENSG00000174130/ENSG00000115020	CFLAR/ALOX5/TLR4/ACOX1/TLR6/MT-CO2/PIKFYVE/SNCA/MPO/ARG2
GO:2000785	regulation of autophagosome assembly	2.9332	0.0388	10	ENSG00000188906/ENSG00000144118/ENSG00000097033/ENSG00000100330/ENSG00000132405/ENSG00000178996/ENSG00000147894/ENSG00000116299/ENSG00000144566/ENSG00000115020	SH3GLB1/MTMR3/ELAPOR1/TBC1D14/RALB/RAB5A/C9orf72/SNX18/LRRK2/PIKFYVE
GO:0014910	regulation of smooth muscle cell migration	2.868	0.0264	12	ENSG00000171631/ENSG00000017427/ENSG00000137642/ENSG00000140526/ENSG00000147459/ENSG00000120063/ENSG00000136869/ENSG00000138061/ENSG00000173334/ENSG00000128512/ENSG00000165240/ENSG00000122861	GNA13/TLR4/SORL1/ABHD2/DOCK5/DOCK4/CYP1B1/ATP7A/TRIB1/PLAU/IGF1/P2RY6
GO:0060612	adipose tissue development	2.8057	0.0475	10	ENSG00000176485/ENSG00000137642/ENSG00000062282/ENSG00000113369/ENSG00000101493/ENSG00000140396/ENSG00000121879/ENSG00000132549/ENSG00000174705/ENSG00000132170	DGAT2/ZNF516/ARRDC3/SORL1/NCOA2/PIK3CA/VPS13B/SH3PXD2B/PLAAT3/PPARG
GO:0051057	positive regulation of small GTPase mediated signal transduction	2.7963	0.0242	13	ENSG00000205336/ENSG00000198959/ENSG00000017427/ENSG00000148400/ENSG00000171777/ENSG00000134250/ENSG00000112851/ENSG00000108061/ENSG00000100485/ENSG00000133703/ENSG00000164251/ENSG00000105851/ENSG00000144230	SOS2/SHOC2/ERBIN/NOTCH2/NOTCH1/RASGRP4/ADGRG1/PIK3CG/KRAS/F2RL1/IGF1/TGM2/GPR17
GO:0071260	cellular response to mechanical stimulus	2.7798	0.019	14	ENSG00000149554/ENSG00000240583/ENSG00000101916/ENSG00000169967/ENSG00000136869/ENSG00000095015/ENSG00000140443/ENSG00000125735/ENSG00000065559/ENSG00000123700/ENSG00000026103/ENSG00000187554/ENSG00000073756/ENSG00000137757	FAS/MAP2K4/MAP3K1/TLR8/KCNJ2/TNFSF14/TLR4/IGF1R/MAP3K2/PTGS2/CASP5/TLR5/CHEK1/AQP1
GO:2000379	positive regulation of reactive oxygen species metabolic process	2.7171	0.0329	12	ENSG00000198712/ENSG00000145335/ENSG00000196139/ENSG00000172243/ENSG00000112062/ENSG00000163513/ENSG00000171049/ENSG00000136869/ENSG00000174130/ENSG00000204936/ENSG00000138061/ENSG00000164251	MAPK14/TLR4/TGFBR2/FPR2/CLEC7A/TLR6/MT-CO2/CD177/CYP1B1/SNCA/F2RL1/AKR1C3
GO:0010657	muscle cell apoptotic process	2.6702	0.0349	12	ENSG00000111537/ENSG00000017427/ENSG00000145423/ENSG00000180871/ENSG00000003402/ENSG00000120868/ENSG00000140443/ENSG00000065559/ENSG00000140992/ENSG00000197442/ENSG00000112242/ENSG00000132170	CFLAR/MAP2K4/E2F3/APAF1/IGF1R/PDPK1/CXCR2/MAP3K5/IGF1/IFNG/PPARG/SFRP2
GO:0010660	regulation of muscle cell apoptotic process	2.629	0.0477	11	ENSG00000111537/ENSG00000017427/ENSG00000145423/ENSG00000180871/ENSG00000003402/ENSG00000140443/ENSG00000065559/ENSG00000140992/ENSG00000197442/ENSG00000112242/ENSG00000132170	CFLAR/MAP2K4/E2F3/IGF1R/PDPK1/CXCR2/MAP3K5/IGF1/IFNG/PPARG/SFRP2
GO:0045600	positive regulation of fat cell differentiation	2.629	0.0477	11	ENSG00000184828/ENSG00000145423/ENSG00000172216/ENSG00000112062/ENSG00000101109/ENSG00000253276/ENSG00000118260/ENSG00000073756/ENSG00000143970/ENSG00000132170/ENSG00000125845	STK4/MAPK14/CREB1/CEBPB/CCDC71L/PTGS2/ASXL2/BMP2/PPARG/SFRP2/ZBTB7C
GO:0032602	chemokine production	2.6139	0.0176	16	ENSG00000081181/ENSG00000111537/ENSG00000077238/ENSG00000177663/ENSG00000198053/ENSG00000215301/ENSG00000172243/ENSG00000197971/ENSG00000103313/ENSG00000124731/ENSG00000136869/ENSG00000112851/ENSG00000100644/ENSG00000164251/ENSG00000124875/ENSG00000239732	IL4R/HIF1A/MEFV/ERBIN/TREM1/TLR4/CLEC7A/IL17RA/MBP/SIRPA/DDX3X/F2RL1/ARG2/CXCL6/IFNG/TLR9
GO:0048678	response to axon injury	2.5812	0.0336	13	ENSG00000172037/ENSG00000170312/ENSG00000131711/ENSG00000119782/ENSG00000167601/ENSG00000254087/ENSG00000171862/ENSG00000074660/ENSG00000183762/ENSG00000140443/ENSG00000118520/ENSG00000137261/ENSG00000118785	SCARF1/IGF1R/PTEN/KREMEN1/LYN/ARG1/MAP1B/KIAA0319/CDK1/LAMB2/SPP1/FKBP1B/AXL
GO:1904019	epithelial cell apoptotic process	2.528	0.0112	19	ENSG00000171552/ENSG00000101412/ENSG00000117560/ENSG00000196139/ENSG00000160710/ENSG00000003402/ENSG00000101109/ENSG00000163513/ENSG00000163349/ENSG00000140443/ENSG00000115232/ENSG00000140992/ENSG00000197442/ENSG00000132356/ENSG00000144747/ENSG00000105851/ENSG00000139687/ENSG00000120156/ENSG00000167772	CFLAR/STK4/ITGA4/PRKAA1/IGF1R/PDPK1/ADAR/HIPK1/TGFBR2/BCL2L1/MAP3K5/E2F1/PIK3CG/RB1/TMF1/FASLG/TEK/ANGPTL4/AKR1C3
GO:1901216	positive regulation of neuron death	2.5142	0.0264	15	ENSG00000145335/ENSG00000101057/ENSG00000117560/ENSG00000163485/ENSG00000111537/ENSG00000143384/ENSG00000073921/ENSG00000181220/ENSG00000136869/ENSG00000174130/ENSG00000065559/ENSG00000153094/ENSG00000082701/ENSG00000197442/ENSG00000176749	MAP2K4/PICALM/GSK3B/TLR4/MCL1/BCL2L11/TLR6/ZNF746/MAP3K5/MYBL2/SNCA/CDK5R1/FASLG/IFNG/ADORA1
GO:0055001	muscle cell development	2.5012	0.0044	25	ENSG00000136842/ENSG00000115641/ENSG00000036448/ENSG00000105971/ENSG00000170312/ENSG00000197993/ENSG00000134853/ENSG00000017427/ENSG00000116741/ENSG00000111913/ENSG00000135636/ENSG00000072110/ENSG00000003402/ENSG00000148400/ENSG00000108946/ENSG00000148926/ENSG00000065559/ENSG00000183023/ENSG00000128872/ENSG00000154330/ENSG00000136383/ENSG00000182389/ENSG00000168779/ENSG00000078114/ENSG00000198947	CFLAR/MAP2K4/ACTN1/PRKAR1A/RIPOR2/RGS2/DYSF/NOTCH1/ADM/TMOD2/SLC8A1/MYOM2/CAV2/FHL2/TMOD1/PGM5/CDK1/IGF1/NEBL/PDGFRA/ALPK3/SHOX2/CACNB4/KEL/DMD
GO:0031341	regulation of cell killing	2.4979	0.0155	18	ENSG00000196126/ENSG00000171552/ENSG00000158481/ENSG00000205809/ENSG00000111537/ENSG00000158488/ENSG00000158485/ENSG00000197721/ENSG00000081237/ENSG00000173757/ENSG00000172243/ENSG00000153310/ENSG00000196352/ENSG00000164251/ENSG00000079385/ENSG00000118520/ENSG00000124875/ENSG00000183542	PTPRC/CYRIB/BCL2L1/CLEC7A/STAT5B/HLA-DRB1/CD55/CEACAM1/CD1C/F2RL1/ARG1/CXCL6/KLRC2/IFNG/CD1B/CD1E/KLRC4/CR1L
GO:0014909	smooth muscle cell migration	2.4979	0.0481	12	ENSG00000171631/ENSG00000017427/ENSG00000137642/ENSG00000140526/ENSG00000147459/ENSG00000120063/ENSG00000136869/ENSG00000138061/ENSG00000173334/ENSG00000128512/ENSG00000165240/ENSG00000122861	GNA13/TLR4/SORL1/ABHD2/DOCK5/DOCK4/CYP1B1/ATP7A/TRIB1/PLAU/IGF1/P2RY6
GO:0032642	regulation of chemokine production	2.4819	0.0275	15	ENSG00000081181/ENSG00000111537/ENSG00000077238/ENSG00000177663/ENSG00000198053/ENSG00000215301/ENSG00000172243/ENSG00000197971/ENSG00000103313/ENSG00000136869/ENSG00000112851/ENSG00000100644/ENSG00000164251/ENSG00000124875/ENSG00000239732	IL4R/HIF1A/MEFV/ERBIN/TLR4/CLEC7A/IL17RA/MBP/SIRPA/DDX3X/F2RL1/ARG2/CXCL6/IFNG/TLR9
GO:0046620	regulation of organ growth	2.4673	0.0432	13	ENSG00000170312/ENSG00000017427/ENSG00000116741/ENSG00000176788/ENSG00000171862/ENSG00000148400/ENSG00000112062/ENSG00000101109/ENSG00000163513/ENSG00000047644/ENSG00000153094/ENSG00000150457/ENSG00000107831	WWC3/STK4/MAPK14/RGS2/NOTCH1/BCL2L11/TGFBR2/PTEN/BASP1/LATS2/CDK1/IGF1/FGF8
GO:0030593	neutrophil chemotaxis	2.4583	0.0254	16	ENSG00000163737/ENSG00000143185/ENSG00000163734/ENSG00000180871/ENSG00000124126/ENSG00000111913/ENSG00000197405/ENSG00000124731/ENSG00000184588/ENSG00000130150/ENSG00000123610/ENSG00000115020/ENSG00000134215/ENSG00000105851/ENSG00000163739/ENSG00000124875	RIPOR2/TNFAIP6/PREX1/TREM1/MOSPD2/PF4/CXCR2/PDE4B/C5AR1/PIK3CG/PIKFYVE/VAV3/CXCL1/CXCL6/XCL2/CXCL3
GO:0055072	iron ion homeostasis	2.4505	0.0289	15	ENSG00000182512/ENSG00000148346/ENSG00000158578/ENSG00000166947/ENSG00000111537/ENSG00000091513/ENSG00000018280/ENSG00000266412/ENSG00000118564/ENSG00000073921/ENSG00000127954/ENSG00000135766/ENSG00000114573/ENSG00000100644/ENSG00000071967	SLC11A1/PICALM/HIF1A/ATP6V1A/FBXL5/STEAP4/EGLN1/NCOA4/CYBRD1/LCN2/GLRX5/ALAS2/TF/IFNG/EPB42
GO:0001776	leukocyte homeostasis	2.4199	0.019	18	ENSG00000048462/ENSG00000157456/ENSG00000167601/ENSG00000163554/ENSG00000180871/ENSG00000254087/ENSG00000173757/ENSG00000139370/ENSG00000147251/ENSG00000100644/ENSG00000125735/ENSG00000153094/ENSG00000135870/ENSG00000100485/ENSG00000184588/ENSG00000026103/ENSG00000124875/ENSG00000151012	FAS/SOS2/HIF1A/TNFSF14/RC3H1/SLC15A4/DOCK11/BCL2L11/STAT5B/CXCR2/PDE4B/LYN/TNFRSF17/CXCL6/CCNB2/SLC7A11/AXL/SPTA1
GO:0007173	epidermal growth factor receptor signaling pathway	2.411	0.024	17	ENSG00000117560/ENSG00000163485/ENSG00000147689/ENSG00000101265/ENSG00000140575/ENSG00000100985/ENSG00000144118/ENSG00000011422/ENSG00000112851/ENSG00000110395/ENSG00000140992/ENSG00000169891/ENSG00000121879/ENSG00000163235/ENSG00000109458/ENSG00000079385/ENSG00000109321	PLAUR/MMP9/RASSF2/CBL/ERBIN/IQGAP1/PDPK1/RALB/REPS2/CEACAM1/GAB1/PIK3CA/TGFA/FASLG/AREG/ADORA1/FAM83A
GO:0070098	chemokine-mediated signaling pathway	2.3968	0.048	13	ENSG00000163737/ENSG00000143185/ENSG00000163734/ENSG00000180871/ENSG00000254087/ENSG00000117115/ENSG00000060237/ENSG00000100644/ENSG00000163739/ENSG00000183813/ENSG00000124875/ENSG00000119737/ENSG00000144230	WNK1/HIF1A/PADI2/PF4/CXCR2/LYN/CXCL1/CCR4/CXCL6/XCL2/GPR75/CXCL3/GPR17
GO:0010927	cellular component assembly involved in morphogenesis	2.39	0.0336	15	ENSG00000136842/ENSG00000036448/ENSG00000134853/ENSG00000003402/ENSG00000108946/ENSG00000100697/ENSG00000144747/ENSG00000115020/ENSG00000132549/ENSG00000087903/ENSG00000128872/ENSG00000154330/ENSG00000205085/ENSG00000174607/ENSG00000078114	CFLAR/DICER1/PRKAR1A/RFX2/PIKFYVE/TMOD2/VPS13B/TMF1/MYOM2/TMOD1/PGM5/GARIN1A/NEBL/PDGFRA/UGT8
GO:0007584	response to nutrient	2.386	0.0102	22	ENSG00000176890/ENSG00000165457/ENSG00000131711/ENSG00000119782/ENSG00000196139/ENSG00000145423/ENSG00000162551/ENSG00000151726/ENSG00000121060/ENSG00000163513/ENSG00000120868/ENSG00000140443/ENSG00000198734/ENSG00000138061/ENSG00000073756/ENSG00000183023/ENSG00000118520/ENSG00000118432/ENSG00000160200/ENSG00000128918/ENSG00000118785/ENSG00000132170	APAF1/TRIM25/IGF1R/ACSL1/ALPL/TGFBR2/F5/PTGS2/CYP1B1/SLC8A1/ARG1/MAP1B/FOLR2/TYMS/CNR1/SPP1/FKBP1B/ALDH1A2/PPARG/CBS/SFRP2/AKR1C3
GO:0006959	humoral immune response	2.3619	0.0044	28	ENSG00000196126/ENSG00000163737/ENSG00000132465/ENSG00000167768/ENSG00000111537/ENSG00000163734/ENSG00000091513/ENSG00000128322/ENSG00000197721/ENSG00000123843/ENSG00000081237/ENSG00000018280/ENSG00000012779/ENSG00000148400/ENSG00000117335/ENSG00000134250/ENSG00000196352/ENSG00000124102/ENSG00000124731/ENSG00000203710/ENSG00000139178/ENSG00000124107/ENSG00000163739/ENSG00000180596/ENSG00000123838…	ALOX5/SLC11A1/PTPRC/CD46/PI3/SLPI/TREM1/JCHAIN/NOTCH2/C1RL/NOTCH1/PF4/HLA-DRB1/CD55/CR1/CXCL1/C4BPA/CXCL6/KRT1/H2BC4/TF/IFNG/SEMG1/CXCL3/H2BC6/C4BPB/IGLL1/CR1L
GO:0007189	adenylate cyclase-activating G protein-coupled receptor signaling pathway	2.3324	0.0388	15	ENSG00000163737/ENSG00000205336/ENSG00000180739/ENSG00000141404/ENSG00000182885/ENSG00000127507/ENSG00000131355/ENSG00000113369/ENSG00000148926/ENSG00000120063/ENSG00000058668/ENSG00000184588/ENSG00000109756/ENSG00000165029/ENSG00000118432	ATP2B4/ARRDC3/GNA13/ADGRE2/ADGRE3/ADM/PF4/S1PR5/ADGRG3/PDE4B/ADGRG1/RAPGEF2/ABCA1/CNR1/GNAL
GO:0018105	peptidyl-serine phosphorylation	2.319	0.0001	46	ENSG00000158856/ENSG00000145335/ENSG00000170312/ENSG00000111537/ENSG00000168078/ENSG00000162892/ENSG00000145423/ENSG00000101265/ENSG00000171862/ENSG00000188906/ENSG00000112062/ENSG00000100034/ENSG00000101109/ENSG00000163513/ENSG00000100030/ENSG00000180370/ENSG00000135932/ENSG00000060237/ENSG00000110422/ENSG00000164327/ENSG00000156711/ENSG00000177189/ENSG00000253729/ENSG00000157106/ENSG00000079277…	ATP2B4/WNK1/PKN2/MKNK1/GSK3B/MAPK1/PPM1F/STK4/RASSF2/HIPK3/MAPK14/PRKAA1/CAB39/PDPK1/NEK7/MAPK13/SMG1/DMTN/MORC3/HIPK1/TGFBR2/RICTOR/PTEN/RPS6KA3/ERN1/PAK2/LRRK2/STK38L/FNIP1/PRKDC/PTGS2/OSM/PIKFYVE/NEK6/PIK3CA/SNCA/LMTK2/CDK5R1/CHUK/LATS2/CDK1/IFNG/IL24/PBK/DMD/SFRP2
GO:1901879	regulation of protein depolymerization	2.3165	0.0477	14	ENSG00000158856/ENSG00000088325/ENSG00000136842/ENSG00000131711/ENSG00000163554/ENSG00000197321/ENSG00000160551/ENSG00000198363/ENSG00000121879/ENSG00000164251/ENSG00000134982/ENSG00000128872/ENSG00000135407/ENSG00000129682	DMTN/TAOK1/SVIL/PIK3CA/TMOD2/APC/F2RL1/ASPH/TPX2/FGF13/MAP1B/AVIL/TMOD1/SPTA1
GO:0051261	protein depolymerization	2.2775	0.0272	18	ENSG00000158856/ENSG00000088325/ENSG00000142945/ENSG00000136842/ENSG00000131711/ENSG00000186185/ENSG00000163554/ENSG00000197321/ENSG00000133816/ENSG00000160551/ENSG00000198363/ENSG00000121879/ENSG00000164251/ENSG00000134982/ENSG00000128872/ENSG00000159082/ENSG00000135407/ENSG00000129682	MICAL2/DMTN/TAOK1/SVIL/PIK3CA/TMOD2/APC/SYNJ1/F2RL1/ASPH/TPX2/FGF13/MAP1B/AVIL/TMOD1/KIF2C/KIF18B/SPTA1
GO:0071901	negative regulation of protein serine/threonine kinase activity	2.2775	0.0272	18	ENSG00000100225/ENSG00000196388/ENSG00000145423/ENSG00000116741/ENSG00000137642/ENSG00000254087/ENSG00000120129/ENSG00000171862/ENSG00000108946/ENSG00000110422/ENSG00000090376/ENSG00000134982/ENSG00000139687/ENSG00000183023/ENSG00000150457/ENSG00000168939/ENSG00000132170/ENSG00000125845	IRAK3/FBXO7/PRKAR1A/HIPK3/RGS2/DUSP1/SORL1/PTEN/LYN/APC/RB1/SLC8A1/LATS2/BMP2/PPARG/SPRY3/SFRP2/INCA1
GO:0006639	acylglycerol metabolic process	2.2204	0.0438	16	ENSG00000176485/ENSG00000163898/ENSG00000137642/ENSG00000151726/ENSG00000062282/ENSG00000140526/ENSG00000123684/ENSG00000198814/ENSG00000071537/ENSG00000011198/ENSG00000138678/ENSG00000205423/ENSG00000105851/ENSG00000197208/ENSG00000135407/ENSG00000157680	ABHD5/DGAT2/SEL1L/LPGAT1/SORL1/ABHD2/ACSL1/GK/PIK3CG/GPAT3/SLC22A4/CNEP1R1/AVIL/PLAAT3/LIPH/DGKI
GO:0043271	negative regulation of ion transport	2.1711	0.0349	18	ENSG00000145335/ENSG00000163485/ENSG00000197993/ENSG00000119782/ENSG00000196517/ENSG00000116741/ENSG00000100985/ENSG00000135932/ENSG00000060237/ENSG00000168297/ENSG00000073756/ENSG00000144357/ENSG00000165240/ENSG00000138411/ENSG00000101188/ENSG00000118432/ENSG00000124233/ENSG00000239732	WNK1/MMP9/RGS2/CAB39/PTGS2/UBR3/SNCA/ATP7A/PXK/NTSR1/HECW2/CNR1/FKBP1B/SEMG1/ADORA1/SLC6A9/KEL/TLR9
GO:0014074	response to purine-containing compound	2.1691	0.0272	20	ENSG00000158856/ENSG00000149554/ENSG00000163485/ENSG00000171631/ENSG00000240583/ENSG00000103569/ENSG00000118260/ENSG00000084112/ENSG00000178726/ENSG00000132356/ENSG00000109756/ENSG00000114127/ENSG00000138061/ENSG00000073756/ENSG00000105851/ENSG00000123104/ENSG00000183023/ENSG00000163083/ENSG00000123342/ENSG00000109321	SSH1/AQP9/CREB1/PRKAA1/DMTN/THBD/PTGS2/PIK3CG/RAPGEF2/XRN1/ITPR2/CYP1B1/SLC8A1/CHEK1/INHBB/AREG/MMP19/ADORA1/P2RY6/AQP1
GO:1903305	regulation of regulated secretory pathway	2.151	0.0323	19	ENSG00000205809/ENSG00000149927/ENSG00000254087/ENSG00000077238/ENSG00000148400/ENSG00000188906/ENSG00000127507/ENSG00000033327/ENSG00000116266/ENSG00000082701/ENSG00000140992/ENSG00000204936/ENSG00000144566/ENSG00000164506/ENSG00000164251/ENSG00000079385/ENSG00000118432/ENSG00000182389/ENSG00000008056	GAB2/IL4R/GSK3B/STXBP3/ADGRE2/PDPK1/RAB5A/NOTCH1/STXBP5/LRRK2/CD177/LYN/CEACAM1/F2RL1/KLRC2/SYN1/CNR1/DOC2A/CACNB4
GO:0006022	aminoglycan metabolic process	2.151	0.0376	18	ENSG00000072571/ENSG00000176383/ENSG00000182022/ENSG00000010404/ENSG00000157350/ENSG00000133048/ENSG00000171310/ENSG00000158470/ENSG00000117151/ENSG00000173083/ENSG00000135048/ENSG00000131873/ENSG00000169826/ENSG00000123610/ENSG00000147408/ENSG00000170340/ENSG00000133063/ENSG00000133800	IDS/CTBS/TNFAIP6/CHSY1/CHI3L1/CEMIP2/ST3GAL2/B4GALT5/CSGALNACT2/CHST11/HPSE/CHST15/CSGALNACT1/B3GNT2/HMMR/CHIT1/LYVE1/B3GNT4
GO:0050817	coagulation	2.1399	0.0056	32	ENSG00000163737/ENSG00000158856/ENSG00000161911/ENSG00000004939/ENSG00000167768/ENSG00000101000/ENSG00000134853/ENSG00000167601/ENSG00000123843/ENSG00000105825/ENSG00000254087/ENSG00000112062/ENSG00000011422/ENSG00000171988/ENSG00000120063/ENSG00000136869/ENSG00000116266/ENSG00000173083/ENSG00000198734/ENSG00000188313/ENSG00000178726/ENSG00000121879/ENSG00000134215/ENSG00000164251/ENSG00000105851…	PLAUR/MAPK14/STXBP3/GNA13/TLR4/DMTN/TREML1/PF4/JMJD1C/HPSE/THBD/PLSCR1/F5/LYN/CEACAM1/PIK3CG/PIK3CA/VAV3/F2RL1/SLC4A1/PLAU/KRT1/ENTPD2/PROCR/SEMG1/PDGFRA/SLC7A11/AXL/TFPI2/FN1/C4BPB/DGKI
GO:0001906	cell killing	2.0929	0.0203	24	ENSG00000196126/ENSG00000171552/ENSG00000100453/ENSG00000158481/ENSG00000205809/ENSG00000111537/ENSG00000158488/ENSG00000158485/ENSG00000197721/ENSG00000081237/ENSG00000173757/ENSG00000172243/ENSG00000153310/ENSG00000143669/ENSG00000196352/ENSG00000116514/ENSG00000124731/ENSG00000174885/ENSG00000164251/ENSG00000079385/ENSG00000118520/ENSG00000124875/ENSG00000124233/ENSG00000183542	PTPRC/GZMB/RNF19B/TREM1/LYST/CYRIB/BCL2L1/CLEC7A/STAT5B/NLRP6/HLA-DRB1/CD55/CEACAM1/CD1C/F2RL1/ARG1/CXCL6/KLRC2/IFNG/SEMG1/CD1B/CD1E/KLRC4/CR1L
GO:0034614	cellular response to reactive oxygen species	2.0848	0.0289	21	ENSG00000005381/ENSG00000170312/ENSG00000183010/ENSG00000240583/ENSG00000134853/ENSG00000167601/ENSG00000196139/ENSG00000198053/ENSG00000100985/ENSG00000132510/ENSG00000188906/ENSG00000100030/ENSG00000143878/ENSG00000156711/ENSG00000178607/ENSG00000197442/ENSG00000132356/ENSG00000138061/ENSG00000213341/ENSG00000165240/ENSG00000118520	MAPK1/MMP9/PRKAA1/KDM6B/RHOB/MAPK13/ERN1/LRRK2/MAP3K5/SIRPA/CYP1B1/ATP7A/CHUK/MPO/ARG1/CDK1/PDGFRA/AXL/PYCR1/AQP1/AKR1C3
GO:0031099	regeneration	2.0331	0.0275	23	ENSG00000176890/ENSG00000172037/ENSG00000145386/ENSG00000170312/ENSG00000131711/ENSG00000119782/ENSG00000017427/ENSG00000167601/ENSG00000172216/ENSG00000197081/ENSG00000003402/ENSG00000171862/ENSG00000148400/ENSG00000163513/ENSG00000006652/ENSG00000074660/ENSG00000183762/ENSG00000148926/ENSG00000140443/ENSG00000138772/ENSG00000137261/ENSG00000126861/ENSG00000118785	CFLAR/IFRD1/SCARF1/ANXA3/IGF1R/NOTCH1/ADM/TGFBR2/PTEN/CEBPB/KREMEN1/IGF2R/OMG/MAP1B/KIAA0319/CCNA2/CDK1/LAMB2/TYMS/IGF1/SPP1/FKBP1B/AXL
GO:0043409	negative regulation of MAPK cascade	2.0331	0.0275	23	ENSG00000111206/ENSG00000168078/ENSG00000145423/ENSG00000116741/ENSG00000081237/ENSG00000137642/ENSG00000254087/ENSG00000120129/ENSG00000163162/ENSG00000198053/ENSG00000171862/ENSG00000110422/ENSG00000136869/ENSG00000140443/ENSG00000090376/ENSG00000078747/ENSG00000174885/ENSG00000164251/ENSG00000168939/ENSG00000132170/ENSG00000079393/ENSG00000125845/ENSG00000239732	ITCH/PTPRC/IRAK3/HIPK3/RGS2/DUSP1/TLR4/SORL1/IGF1R/RNF149/PTEN/NLRP6/SIRPA/LYN/F2RL1/FOXM1/DUSP13/BMP2/PPARG/PBK/SPRY3/TLR9/SFRP2
GO:0060537	muscle tissue development	2.0281	0.0021	44	ENSG00000103148/ENSG00000115641/ENSG00000105971/ENSG00000170312/ENSG00000197993/ENSG00000134853/ENSG00000017427/ENSG00000116741/ENSG00000111913/ENSG00000003402/ENSG00000171862/ENSG00000148400/ENSG00000132510/ENSG00000112062/ENSG00000159388/ENSG00000108946/ENSG00000163513/ENSG00000134250/ENSG00000135766/ENSG00000125772/ENSG00000006652/ENSG00000179456/ENSG00000100393/ENSG00000197321/ENSG00000065559…	CFLAR/IFRD1/MAP2K4/EP300/NPRL3/PRKAR1A/RIPOR2/MAPK14/RGS2/CREB1/GPCPD1/PRKAA1/KDM6B/NOTCH2/EGLN1/NOTCH1/BTG2/TGFBR2/PTEN/ZBTB18/SVIL/KRAS/MYBPC3/RB1/EPHB1/FOXN2/SLC8A1/COL19A1/CAV2/FHL2/PGM5/HEY1/CDK1/MAFF/IGF1/NEBL/BMP2/ALDH1A2/PDGFRA/ALPK3/SHOX2/KEL/DMD/FGF8
GO:2000377	regulation of reactive oxygen species metabolic process	2.0266	0.0475	19	ENSG00000198712/ENSG00000145335/ENSG00000111206/ENSG00000081181/ENSG00000196139/ENSG00000012779/ENSG00000003402/ENSG00000172243/ENSG00000112062/ENSG00000163513/ENSG00000171049/ENSG00000136869/ENSG00000100644/ENSG00000174130/ENSG00000159399/ENSG00000204936/ENSG00000115020/ENSG00000138061/ENSG00000164251	CFLAR/ALOX5/HIF1A/MAPK14/TLR4/HK2/TGFBR2/FPR2/CLEC7A/TLR6/MT-CO2/CD177/PIKFYVE/CYP1B1/SNCA/F2RL1/ARG2/FOXM1/AKR1C3
GO:0010950	positive regulation of endopeptidase activity	2.0193	0.0286	23	ENSG00000145335/ENSG00000117560/ENSG00000135314/ENSG00000145423/ENSG00000254087/ENSG00000003402/ENSG00000073921/ENSG00000215301/ENSG00000172243/ENSG00000100034/ENSG00000197971/ENSG00000103313/ENSG00000105483/ENSG00000203710/ENSG00000120868/ENSG00000153094/ENSG00000197442/ENSG00000174885/ENSG00000026103/ENSG00000198363/ENSG00000167034/ENSG00000124233/ENSG00000132170	CFLAR/FAS/PICALM/PPM1F/MEFV/CARD8/APAF1/BCL2L11/CLEC7A/NLRP6/MAP3K5/MBP/CR1/DDX3X/LYN/SNCA/ASPH/FASLG/SEMG1/PPARG/KHDC1/NKX3-1/SFRP2
GO:0050679	positive regulation of epithelial cell proliferation	2.0057	0.029	23	ENSG00000105971/ENSG00000017427/ENSG00000135821/ENSG00000197405/ENSG00000003402/ENSG00000148400/ENSG00000134250/ENSG00000185591/ENSG00000185950/ENSG00000100644/ENSG00000115232/ENSG00000140992/ENSG00000117139/ENSG00000163235/ENSG00000165240/ENSG00000118520/ENSG00000166033/ENSG00000179388/ENSG00000109321/ENSG00000105707/ENSG00000125845/ENSG00000120156/ENSG00000198435	CFLAR/HIF1A/ITGA4/NOTCH2/GLUL/PDPK1/NOTCH1/SP1/IRS2/C5AR1/KDM5B/TGFA/ATP7A/CAV2/ARG1/HTRA1/IGF1/HPN/AREG/TEK/BMP2/EGR3/NRARP
GO:0071496	cellular response to external stimulus	1.9925	0.0027	44	ENSG00000103148/ENSG00000165457/ENSG00000149554/ENSG00000240583/ENSG00000167601/ENSG00000074590/ENSG00000196139/ENSG00000145423/ENSG00000081237/ENSG00000254087/ENSG00000135821/ENSG00000188906/ENSG00000144118/ENSG00000005893/ENSG00000100030/ENSG00000097033/ENSG00000100330/ENSG00000101916/ENSG00000185591/ENSG00000169967/ENSG00000163545/ENSG00000136869/ENSG00000164327/ENSG00000110395/ENSG00000095015…	LAMP2/FAS/MAP2K4/PTPRC/MAP3K1/SH3GLB1/MAPK1/MTMR3/TLR8/NPRL3/CBL/ITGA4/ELAPOR1/KCNJ2/TNFSF14/PRKAA1/GLUL/TLR4/IGF1R/RALB/NUAK2/RICTOR/MAP3K2/SP1/LRRK2/MAP3K5/FNIP1/LYN/PTGS2/CPEB4/DSC2/CASP5/PPM1D/TLR5/CHEK1/INHBB/FOLR2/MAP1LC3B2/CBS/AXL/AQP1/NUAK1/SFRP2/AKR1C3
GO:0033002	muscle cell proliferation	1.9917	0.0264	25	ENSG00000105971/ENSG00000170312/ENSG00000111537/ENSG00000171631/ENSG00000017427/ENSG00000003402/ENSG00000171862/ENSG00000148400/ENSG00000100985/ENSG00000112062/ENSG00000108946/ENSG00000163513/ENSG00000120063/ENSG00000136869/ENSG00000253729/ENSG00000178607/ENSG00000140443/ENSG00000197442/ENSG00000121879/ENSG00000173334/ENSG00000073756/ENSG00000154928/ENSG00000132170/ENSG00000125845/ENSG00000074181	CFLAR/MMP9/PRKAR1A/MAPK14/GNA13/TLR4/IGF1R/NOTCH1/TGFBR2/PTEN/ERN1/MAP3K5/PRKDC/PTGS2/PIK3CA/EPHB1/TRIB1/CAV2/CDK1/IGF1/IFNG/BMP2/PPARG/P2RY6/NOTCH3
GO:0072593	reactive oxygen species metabolic process	1.9908	0.0159	29	ENSG00000198712/ENSG00000198763/ENSG00000145335/ENSG00000005381/ENSG00000111206/ENSG00000081181/ENSG00000223609/ENSG00000196139/ENSG00000124126/ENSG00000012779/ENSG00000003402/ENSG00000188906/ENSG00000172243/ENSG00000112062/ENSG00000163513/ENSG00000171049/ENSG00000161533/ENSG00000136869/ENSG00000065615/ENSG00000100644/ENSG00000174130/ENSG00000159399/ENSG00000204936/ENSG00000115020/ENSG00000138061…	CFLAR/ALOX5/CYB5R4/HIF1A/MAPK14/PREX1/TLR4/HK2/ACOX1/TGFBR2/FPR2/CLEC7A/TLR6/LRRK2/MT-CO2/MT-ND2/CD177/PIKFYVE/CYP1B1/SNCA/F2RL1/ATP7A/MPO/ARG2/FOXM1/SH3PXD2B/HBD/CBS/AKR1C3
GO:0098739	import across plasma membrane	1.9498	0.0475	21	ENSG00000165457/ENSG00000111537/ENSG00000196517/ENSG00000116741/ENSG00000151726/ENSG00000131389/ENSG00000059804/ENSG00000157551/ENSG00000140199/ENSG00000139370/ENSG00000185950/ENSG00000060237/ENSG00000058668/ENSG00000123700/ENSG00000123643/ENSG00000183023/ENSG00000197208/ENSG00000198216/ENSG00000118520/ENSG00000101188/ENSG00000151012	ATP2B4/SLC2A3/WNK1/RGS2/KCNJ2/SLC6A6/SLC15A4/SLC12A6/ACSL1/KCNJ15/IRS2/SLC36A1/SLC8A1/SLC22A4/NTSR1/ARG1/FOLR2/CACNA1E/IFNG/SLC7A11/SLC6A9
GO:0006836	neurotransmitter transport	1.9447	0.0432	22	ENSG00000145335/ENSG00000130821/ENSG00000162383/ENSG00000110076/ENSG00000149927/ENSG00000196517/ENSG00000131389/ENSG00000188906/ENSG00000166900/ENSG00000140563/ENSG00000116266/ENSG00000135604/ENSG00000082701/ENSG00000144566/ENSG00000164506/ENSG00000111052/ENSG00000159082/ENSG00000118432/ENSG00000157152/ENSG00000182389/ENSG00000008056/ENSG00000179915	GSK3B/STXBP3/SLC6A6/STX11/MCTP2/RAB5A/STXBP5/STX3/LRRK2/LIN7A/SNCA/SYNJ1/SLC6A8/SLC1A7/SYN1/NRXN2/CNR1/DOC2A/SYN2/NRXN1/CACNB4/SLC6A9
GO:0099504	synaptic vesicle cycle	1.9315	0.0449	22	ENSG00000145335/ENSG00000140022/ENSG00000149927/ENSG00000181856/ENSG00000171862/ENSG00000073921/ENSG00000188906/ENSG00000166900/ENSG00000135604/ENSG00000082701/ENSG00000138688/ENSG00000144566/ENSG00000164506/ENSG00000176749/ENSG00000157107/ENSG00000159082/ENSG00000103723/ENSG00000118432/ENSG00000157152/ENSG00000182389/ENSG00000008056/ENSG00000078053	PICALM/GSK3B/STX11/BLTP1/RAB5A/STXBP5/STX3/PTEN/LRRK2/SNCA/FCHO2/SYNJ1/CDK5R1/AP3B2/STON2/SYN1/AMPH/CNR1/DOC2A/SYN2/CACNB4/SLC2A4
GO:0098657	import into cell	1.9175	0.0289	26	ENSG00000145335/ENSG00000165457/ENSG00000162383/ENSG00000111537/ENSG00000196517/ENSG00000116741/ENSG00000151726/ENSG00000131389/ENSG00000059804/ENSG00000157551/ENSG00000127954/ENSG00000140199/ENSG00000139370/ENSG00000185950/ENSG00000060237/ENSG00000058668/ENSG00000115232/ENSG00000123700/ENSG00000123643/ENSG00000183023/ENSG00000197208/ENSG00000071967/ENSG00000198216/ENSG00000118520/ENSG00000101188…	ATP2B4/SLC2A3/WNK1/ITGA4/RGS2/KCNJ2/STEAP4/SLC6A6/SLC15A4/SLC12A6/ACSL1/KCNJ15/IRS2/CYBRD1/SLC36A1/SNCA/SLC8A1/SLC22A4/NTSR1/ARG1/SLC1A7/FOLR2/CACNA1E/IFNG/SLC7A11/SLC6A9
GO:1901342	regulation of vasculature development	1.8762	0.0181	33	ENSG00000113140/ENSG00000163737/ENSG00000117560/ENSG00000167768/ENSG00000240583/ENSG00000145423/ENSG00000180871/ENSG00000140678/ENSG00000135821/ENSG00000197405/ENSG00000012779/ENSG00000196189/ENSG00000163513/ENSG00000135766/ENSG00000133048/ENSG00000143878/ENSG00000137845/ENSG00000185591/ENSG00000148926/ENSG00000100644/ENSG00000163349/ENSG00000058668/ENSG00000138772/ENSG00000123908/ENSG00000140992…	ALOX5/ATP2B4/HIF1A/SPARC/AGO2/CHI3L1/CEMIP2/EGLN1/GLUL/ADAM10/ANXA3/ITGAX/PDPK1/RHOB/ADM/HK2/HIPK1/TGFBR2/PF4/CXCR2/SP1/SEMA4A/C5AR1/CEACAM1/GAB1/CYP1B1/FASLG/KRT1/TEK/PPARG/AQP1/SFRP2/ANGPTL4
GO:0007159	leukocyte cell-cell adhesion	1.8387	0.0039	52	ENSG00000196126/ENSG00000231389/ENSG00000223865/ENSG00000204257/ENSG00000196735/ENSG00000167123/ENSG00000081181/ENSG00000170298/ENSG00000111537/ENSG00000017427/ENSG00000154721/ENSG00000182393/ENSG00000163554/ENSG00000188404/ENSG00000081237/ENSG00000132589/ENSG00000147065/ENSG00000111913/ENSG00000254087/ENSG00000172216/ENSG00000012779/ENSG00000077238/ENSG00000173757/ENSG00000113916/ENSG00000198053…	ALOX5/WNK1/IL4R/ITCH/PTPRC/SIRPB1/DOCK8/ZMIZ1/PRKAR1A/RIPOR2/BCL6/ITGA4/CD46/TNFSF14/FGL2/FLOT2/RC3H1/MARCHF7/NFKBIZ/MSN/CYRIB/TGFBR2/PTEN/CEBPB/STAT5B/SELL/HLA-DRB1/CD55/HLA-DQA1/PELI1/SIRPA/CR1/HLA-DMA/CD177/HLA-DPB1/HLA-DPA1/LYN/CEACAM1/VNN1/PIK3CA/ARG2/NFAT5/ARG1/CERCAM/LGALS9B/IGF1/IFNG/JAM2/EGR3/SPTA1/IFNL1/NRARP
GO:0009611	response to wounding	1.8154	0.0013	64	ENSG00000163737/ENSG00000158856/ENSG00000161911/ENSG00000004939/ENSG00000172037/ENSG00000167768/ENSG00000170312/ENSG00000131711/ENSG00000101000/ENSG00000240583/ENSG00000162892/ENSG00000119782/ENSG00000134853/ENSG00000017427/ENSG00000167601/ENSG00000123843/ENSG00000105825/ENSG00000018280/ENSG00000254087/ENSG00000135636/ENSG00000012779/ENSG00000003402/ENSG00000171862/ENSG00000172243/ENSG00000140526…	CFLAR/PLAUR/ALOX5/SLC11A1/MAP2K4/ARFGEF1/SCARF1/HIF1A/MAPK14/STXBP3/GNA13/NOTCH2/DYSF/TLR4/IGF1R/ABHD2/ADM/DMTN/TREML1/TGFBR2/PF4/PTEN/JMJD1C/CLEC7A/HPSE/NLRP6/THBD/KREMEN1/PLSCR1/MAP3K5/F5/LYN/CEACAM1/PIK3CG/PIK3CA/VAV3/TGFA/F2RL1/ATP7A/SLC4A1/ARG1/PLAU/MAP1B/KIAA0319/INHBB/KRT1/CDK1/LAMB2/IGF1/ENTPD2/PROCR/SPP1/FKBP1B/PPARG/LYVE1/PDGFRA/SLC7A11/IL24/AXL/AQP1/TFPI2/FN1/C4BPB/DGKI
GO:0030900	forebrain development	1.7885	0.0191	37	ENSG00000205336/ENSG00000101412/ENSG00000075702/ENSG00000240583/ENSG00000167601/ENSG00000171862/ENSG00000148400/ENSG00000188906/ENSG00000133961/ENSG00000159388/ENSG00000100503/ENSG00000054654/ENSG00000100644/ENSG00000135049/ENSG00000058668/ENSG00000120868/ENSG00000140443/ENSG00000108175/ENSG00000138772/ENSG00000082701/ENSG00000118260/ENSG00000109756/ENSG00000133703/ENSG00000176749/ENSG00000130449…	SYNE2/ATP2B4/GSK3B/NIN/HIF1A/ZMIZ1/CREB1/APAF1/NUMB/AGTPBP1/ANXA3/IGF1R/NOTCH1/BTG2/PTEN/LRRK2/ADGRG1/E2F1/RAPGEF2/ZSWIM6/KRAS/SLC4A10/ZEB1/ATP7A/CDK5R1/SLC8A1/WDR62/OTX1/FGF13/INHBB/BMP2/ALDH1A2/SLC7A11/AXL/AQP1/NOTCH3/FGF8
GO:0050878	regulation of body fluid levels	1.7831	0.0124	42	ENSG00000198712/ENSG00000163737/ENSG00000158856/ENSG00000161911/ENSG00000004939/ENSG00000167768/ENSG00000163485/ENSG00000101000/ENSG00000240583/ENSG00000134853/ENSG00000167601/ENSG00000123843/ENSG00000105825/ENSG00000254087/ENSG00000173757/ENSG00000112062/ENSG00000011422/ENSG00000060237/ENSG00000148926/ENSG00000171988/ENSG00000120063/ENSG00000136869/ENSG00000100644/ENSG00000116266/ENSG00000118260…	PLAUR/WNK1/HIF1A/MAPK14/STXBP3/CREB1/GNA13/TLR4/ADM/DMTN/HK2/TREML1/PF4/JMJD1C/HPSE/STAT5B/NLRP6/THBD/PLSCR1/MT-CO2/F5/LYN/CEACAM1/PIK3CG/PIK3CA/VAV3/F2RL1/ATP7A/SLC4A1/PLAU/KRT1/ENTPD2/PROCR/PDGFRA/SLC7A11/ADORA1/AXL/AQP1/TFPI2/FN1/C4BPB/DGKI
GO:0031098	stress-activated protein kinase signaling cascade	1.7248	0.0499	29	ENSG00000082146/ENSG00000111206/ENSG00000168078/ENSG00000145423/ENSG00000254087/ENSG00000137575/ENSG00000120129/ENSG00000101265/ENSG00000198053/ENSG00000188906/ENSG00000112062/ENSG00000100030/ENSG00000082996/ENSG00000198961/ENSG00000110422/ENSG00000136869/ENSG00000156711/ENSG00000140443/ENSG00000065559/ENSG00000078747/ENSG00000160551/ENSG00000197442/ENSG00000026103/ENSG00000173334/ENSG00000164251…	FAS/MAP2K4/ITCH/RNF13/MAPK1/RASSF2/HIPK3/MAPK14/DUSP1/TLR4/SDCBP/IGF1R/MAPK13/TAOK1/LRRK2/MAP3K5/SIRPA/PJA2/LYN/STRADB/EPHB1/F2RL1/TRIB1/FOXM1/RELL1/BMP2/PBK/TLR9/SFRP2
GO:0021700	developmental maturation	1.7208	0.0477	30	ENSG00000124098/ENSG00000176890/ENSG00000117399/ENSG00000131711/ENSG00000166947/ENSG00000153902/ENSG00000017427/ENSG00000167601/ENSG00000171862/ENSG00000073921/ENSG00000188906/ENSG00000172243/ENSG00000140526/ENSG00000173868/ENSG00000119314/ENSG00000074660/ENSG00000083223/ENSG00000086300/ENSG00000100644/ENSG00000158470/ENSG00000176749/ENSG00000139687/ENSG00000145491/ENSG00000112053/ENSG00000128918…	PICALM/SCARF1/TUT7/SNX10/HIF1A/PTBP3/ABHD2/B4GALT5/PTEN/CLEC7A/PHOSPHO1/LRRK2/FAM210B/RB1/ROPN1L/CDK5R1/SLC26A8/CDC20/MAP1B/TYMS/IGF1/SEMG1/BMP2/ALDH1A2/PPARG/SYBU/LGI4/EPB42/AXL/NRXN1
GO:0061061	muscle structure development	1.6811	0.0053	65	ENSG00000180340/ENSG00000172037/ENSG00000136842/ENSG00000115641/ENSG00000036448/ENSG00000105971/ENSG00000170312/ENSG00000197993/ENSG00000134853/ENSG00000017427/ENSG00000176909/ENSG00000154721/ENSG00000116741/ENSG00000132589/ENSG00000176788/ENSG00000111913/ENSG00000135636/ENSG00000077238/ENSG00000072110/ENSG00000003402/ENSG00000148400/ENSG00000132510/ENSG00000112062/ENSG00000159388/ENSG00000108946…	CFLAR/IFRD1/SPAG9/MAP2K4/ATP11A/ACTN1/IL4R/EP300/PRKAR1A/RIPOR2/MAPK14/QKI/RGS2/CREB1/TNFSF14/GPCPD1/PRKAA1/KDM6B/FLOT2/DYSF/EGLN1/DOCK5/NOTCH1/ADM/BTG2/BASP1/ZBTB18/SVIL/MAP3K5/TMOD2/KRAS/MYBPC3/RB1/ZEB1/EPHB1/FOXN2/SLC8A1/MYOM2/COL19A1/CAV2/FHL2/TMOD1/PGM5/HEY1/CDK1/LAMB2/FZD2/TMEM119/MAFF/IGF1/NEBL/BMP2/PDGFRA/ALPK3/JAM2/SHOX2/MAMSTR/PLEKHM3/EGR3/CACNB4/KEL/DMD/ZBED6/FGF8/ANKRD2
GO:0030099	myeloid cell differentiation	1.6619	0.0191	47	ENSG00000196126/ENSG00000163737/ENSG00000158856/ENSG00000124098/ENSG00000158578/ENSG00000004939/ENSG00000168062/ENSG00000166947/ENSG00000111537/ENSG00000204613/ENSG00000091513/ENSG00000171223/ENSG00000254087/ENSG00000172216/ENSG00000173757/ENSG00000160710/ENSG00000072110/ENSG00000101265/ENSG00000113916/ENSG00000100985/ENSG00000171777/ENSG00000112062/ENSG00000163513/ENSG00000143815/ENSG00000134250…	GAB2/ACTN1/KAT6A/SNX10/RCOR1/EP300/HIF1A/MMP9/RASSF2/NEDD9/MAPK14/BCL6/CREB1/PTBP3/TNFAIP6/NOTCH2/TLR4/LBR/DMTN/ADAR/TGFBR2/PF4/SNRK/TET2/JUNB/RASGRP4/CEBPB/SP3/STAT5B/HLA-DRB1/PRKDC/LYN/CEACAM1/FAM210B/TSPAN2/RB1/F2RL1/TRIB1/SLC4A1/ALAS2/BATF2/TF/IFNG/PPARG/EPB42/H4C16/TRIM10
GO:0104004	cellular response to environmental stimulus	1.6245	0.0484	36	ENSG00000171552/ENSG00000161970/ENSG00000149554/ENSG00000051180/ENSG00000164045/ENSG00000168078/ENSG00000240583/ENSG00000145423/ENSG00000181856/ENSG00000196549/ENSG00000171862/ENSG00000215301/ENSG00000100985/ENSG00000112062/ENSG00000135932/ENSG00000005339/ENSG00000140199/ENSG00000102921/ENSG00000143878/ENSG00000101916/ENSG00000169967/ENSG00000136869/ENSG00000164938/ENSG00000156711/ENSG00000100393…	CREBBP/FAS/MAP2K4/MAP3K1/EP300/MMP9/TLR8/N4BP1/MAPK14/KCNJ2/TNFSF14/CAB39/TLR4/SLC12A6/IGF1R/RHOB/MAPK13/TP53INP1/MAP3K2/BCL2L1/PTEN/MME/DDX3X/PTGS2/PIK3CA/CASP5/RPL26/TLR5/RAD51/NFAT5/CHEK1/CDC25A/PBK/AQP1/SFRP2/SLC2A4
GO:0010817	regulation of hormone levels	1.6133	0.0306	44	ENSG00000196126/ENSG00000073737/ENSG00000165092/ENSG00000163485/ENSG00000111537/ENSG00000240583/ENSG00000119782/ENSG00000134853/ENSG00000196139/ENSG00000254087/ENSG00000135821/ENSG00000012779/ENSG00000173757/ENSG00000196549/ENSG00000117298/ENSG00000062282/ENSG00000156675/ENSG00000137845/ENSG00000185950/ENSG00000148926/ENSG00000065615/ENSG00000100644/ENSG00000166128/ENSG00000140443/ENSG00000068366…	ALOX5/DGAT2/CYB5R4/ACSL4/HIF1A/STXBP3/ECE1/CREB1/GLUL/ADAM10/IGF1R/ADM/RAB11FIP1/RAB8B/GPR27/SULT1B1/STAT5B/IRS2/HLA-DRB1/MME/LYN/DHRS9/OSM/KDM5B/PFKFB2/CYP1B1/TMF1/ALDH1A1/TG/INHBB/HPN/IFNG/CNR1/SPP1/FKBP1B/BMP2/ALDH1A2/PPARG/PDGFRA/ADORA1/NKX3-1/AQP1/FAM3B/AKR1C3
GO:0002831	regulation of response to biotic stimulus	1.5928	0.048	39	ENSG00000196126/ENSG00000205809/ENSG00000161643/ENSG00000081181/ENSG00000204010/ENSG00000254087/ENSG00000173757/ENSG00000160710/ENSG00000129657/ENSG00000127951/ENSG00000172243/ENSG00000135655/ENSG00000171049/ENSG00000180370/ENSG00000005339/ENSG00000105483/ENSG00000196352/ENSG00000102921/ENSG00000203710/ENSG00000101916/ENSG00000139370/ENSG00000136869/ENSG00000253729/ENSG00000100393/ENSG00000090376…	CREBBP/ITCH/IRAK3/EP300/TLR8/N4BP1/CARD8/RIGI/FGL2/SEC14L1/USP15/TLR4/SLC15A4/FBXO38/ADAR/FPR2/CLEC7A/STAT5B/PAK2/YTHDF3/PLSCR1/HLA-DRB1/CD55/CR1/PRKDC/LYN/CEACAM1/F2RL1/TRIB1/ARG2/ARG1/CXCL6/SIGLEC16/HTRA1/KLRC2/PPARG/IFIT1B/TLR9/KLRC4
GO:0010975	regulation of neuron projection development	1.5774	0.0393	44	ENSG00000100225/ENSG00000117399/ENSG00000131711/ENSG00000197993/ENSG00000119782/ENSG00000145423/ENSG00000116741/ENSG00000254087/ENSG00000138071/ENSG00000003402/ENSG00000171862/ENSG00000188906/ENSG00000136040/ENSG00000196189/ENSG00000184014/ENSG00000197971/ENSG00000180370/ENSG00000100503/ENSG00000006652/ENSG00000074660/ENSG00000183762/ENSG00000197555/ENSG00000100393/ENSG00000140443/ENSG00000196358…	CFLAR/IFRD1/DIP2B/SCARF1/GSK3B/FBXO7/EP300/NIN/RGS2/KIDINS220/PLXNC1/ACTR2/IGF1R/FBXO38/PTEN/PAK2/KREMEN1/DENND5A/LRRK2/SEMA4A/NTNG2/SIPA1L1/MBP/LYN/RAPGEF2/CDK5R1/CDKL5/PLXNA2/CDC20/FGF13/MAP1B/AVIL/KIAA0319/HECW2/TIAM2/SDC2/TANC2/CNR1/SPP1/FKBP1B/SHOX2/KEL/FN1/SFRP2

## Sheet: BDCvsR30
BDC vs R30
ID	description	enr	p.adjust	count	ensembl	hgnc
GO:0015671	oxygen transport	18.9011	less than 0.001	6	ENSG00000244734/ENSG00000196565/ENSG00000086506/ENSG00000206177/ENSG00000223609/ENSG00000130656	HBB/HBG2/HBQ1/HBM/HBD/HBZ
GO:0060009	Sertoli cell development	18.3761	0.0013	5	ENSG00000054267/ENSG00000085224/ENSG00000032219/ENSG00000143545/ENSG00000102145	ARID4A/ARID4B/ATRX/GATA1/RAB13
GO:0015669	gas transport	14.7009	0.0007	6	ENSG00000244734/ENSG00000196565/ENSG00000086506/ENSG00000206177/ENSG00000223609/ENSG00000130656	HBB/HBG2/HBQ1/HBM/HBD/HBZ
GO:0042744	hydrogen peroxide catabolic process	14.1759	0	9	ENSG00000244734/ENSG00000233276/ENSG00000145335/ENSG00000196565/ENSG00000257017/ENSG00000086506/ENSG00000206177/ENSG00000223609/ENSG00000130656	GPX1/HBB/SNCA/HBG2/HBQ1/HBM/HBD/HP/HBZ
GO:0020027	hemoglobin metabolic process	13.7821	0.0036	5	ENSG00000147454/ENSG00000158578/ENSG00000166947/ENSG00000169877/ENSG00000196517	SLC25A37/ALAS2/EPB42/AHSP/SLC6A9
GO:0019755	one-carbon compound transport	11.606	0.0082	5	ENSG00000244734/ENSG00000196565/ENSG00000143595/ENSG00000223609/ENSG00000130656	HBB/AQP10/HBG2/HBD/HBZ
GO:0048821	erythrocyte development	9.8006	0.0006	8	ENSG00000032219/ENSG00000158856/ENSG00000124098/ENSG00000162722/ENSG00000158578/ENSG00000102145/ENSG00000004939/ENSG00000166947	ARID4A/DMTN/FAM210B/TRIM58/SLC4A1/GATA1/ALAS2/EPB42
GO:1901099	negative regulation of signal transduction in absence of ligand	8.8205	0.0204	5	ENSG00000163737/ENSG00000126709/ENSG00000171552/ENSG00000082146/ENSG00000102145	IFI6/PF4/BCL2L1/STRADB/GATA1
GO:2001240	negative regulation of extrinsic apoptotic signaling pathway in absence of ligand	8.8205	0.0204	5	ENSG00000163737/ENSG00000126709/ENSG00000171552/ENSG00000082146/ENSG00000102145	IFI6/PF4/BCL2L1/STRADB/GATA1
GO:0048146	positive regulation of fibroblast proliferation	5.8804	0.0386	6	ENSG00000197956/ENSG00000240972/ENSG00000197461/ENSG00000170962/ENSG00000113721/ENSG00000125084	S100A6/PDGFD/PDGFA/MIF/PDGFRB/WNT1
GO:0060337	type I interferon signaling pathway	5.8249	0.019	7	ENSG00000142089/ENSG00000185507/ENSG00000067066/ENSG00000185885/ENSG00000187608/ENSG00000124256/ENSG00000165949	SP100/ZBP1/IFITM3/IRF7/IFITM1/ISG15/IFI27
GO:0008625	extrinsic apoptotic signaling pathway via death domain receptors	4.7043	0.0249	8	ENSG00000233276/ENSG00000067066/ENSG00000171552/ENSG00000166681/ENSG00000170296/ENSG00000145423/ENSG00000117560/ENSG00000136848	SP100/BEX3/BCL2L1/GPX1/GABARAP/FASLG/DAB2IP/SFRP2
GO:0098869	cellular oxidant detoxification	4.6154	0.0173	9	ENSG00000244734/ENSG00000233276/ENSG00000196565/ENSG00000257017/ENSG00000086506/ENSG00000206177/ENSG00000223609/ENSG00000130600/ENSG00000130656	GPX1/HBB/HBG2/HBQ1/HBM/HBD/HP/H19/HBZ
GO:0030168	platelet activation	3.7695	0.0275	10	ENSG00000244734/ENSG00000163737/ENSG00000158856/ENSG00000161911/ENSG00000169704/ENSG00000079385/ENSG00000102145/ENSG00000197461/ENSG00000169313/ENSG00000274588	DMTN/TREML1/PF4/GP9/HBB/CEACAM1/GATA1/P2RY12/PDGFA/DGKK
GO:0050817	coagulation	3.1992	0.0167	14	ENSG00000244734/ENSG00000163737/ENSG00000158856/ENSG00000161911/ENSG00000169704/ENSG00000149131/ENSG00000079385/ENSG00000102145/ENSG00000004939/ENSG00000197461/ENSG00000169313/ENSG00000167768/ENSG00000003436/ENSG00000274588	DMTN/TREML1/PF4/GP9/HBB/CEACAM1/SERPING1/SLC4A1/GATA1/KRT1/P2RY12/PDGFA/TFPI/DGKK
GO:0072593	reactive oxygen species metabolic process	3.0497	0.0297	13	ENSG00000244734/ENSG00000233276/ENSG00000126709/ENSG00000145335/ENSG00000196565/ENSG00000257017/ENSG00000086506/ENSG00000206177/ENSG00000081181/ENSG00000223609/ENSG00000130600/ENSG00000130656/ENSG00000113721	IFI6/GPX1/HBB/SNCA/HBG2/ARG2/HBQ1/HBM/HBD/HP/PDGFRB/H19/HBZ
GO:0061458	reproductive system development	2.9402	0.0196	15	ENSG00000054267/ENSG00000085224/ENSG00000032219/ENSG00000171552/ENSG00000060138/ENSG00000088992/ENSG00000143545/ENSG00000104918/ENSG00000102145/ENSG00000197461/ENSG00000169083/ENSG00000145423/ENSG00000154734/ENSG00000157404/ENSG00000113721	ARID4A/ARID4B/YBX3/ATRX/BCL2L1/TESC/GATA1/RETN/RAB13/ADAMTS1/PDGFA/PDGFRB/KIT/AR/SFRP2

## Sheet: Ribosomal proteins (RP)
Ribosomal proteins (RP)
ensembl	hgnc	log2FoldChange														p.adjusted
		BDCvsHDT2	HDT2vsHDT30	HDT2vsHDT60	HDT60vsR1	R1vsR12	R1vsR30	BDCvsR30	PFvsIF2	IF2vsIF3	IF2vsIF4	IF4vsR1	R1vsR3	R1vsR4	PFvsR4	BDCvsHDT2	HDT2vsHDT30	HDT2vsHDT60	HDT60vsR1	R1vsR12	R1vsR30	BDCvsR30	PFvsIF2	IF2vsIF3	IF2vsIF4	IF4vsR1	R1vsR3	R1vsR4	PFvsR4
ENSG00000008988	RPS20	-0.3798	0.5046	0.5646	-0.0978	0.3574	0.2377	0.3422	-0.9535	0.815	0.6465	0.366	-0.0001	-0.4692	-0.0002	0.1065	0.0224	0.0138	0.843	0.2478	0.4914	0.2073	0.5354	0.5354	0.5354	0.5354	0.5354	0.5354	0.5354
ENSG00000063177	RPL18	-0.4585	0.5576	0.648	-0.0681	0.3025	0.163	0.3131	-0.516	0.817	0.4592	0.0509	0.0001	0.0551	0.0001	0.0753	0.021	0.0104	0.7947	0.3074	0.6158	0.2097	0.8274	0.8274	0.8274	0.8274	0.8274	0.8274	0.8274
ENSG00000083845	RPS5	-0.4782	0.4576	0.6476	-0.0577	0.3192	0.1848	0.3377	-0.9815	0.8026	0.6562	0.405	-0.0001	-0.5197	-0.0002	0.0678	0.045	0.0102	0.8783	0.3793	0.6914	0.1967	0.4884	0.4884	0.4884	0.4884	0.4884	0.4884	0.4884
ENSG00000089157	RPLP0	-0.4245	0.4384	0.5505	-0.0353	0.2756	0.1739	0.2804	-0.7624	0.7238	0.5474	0.1999	0	-0.2855	-0.0001	0.0589	0.0285	0.0106	0.8271	0.2709	0.5231	0.2254	0.71	0.71	0.71	0.71	0.71	0.71	0.71
ENSG00000105193	RPS16	-0.3753	0.5718	0.6846	-0.1098	0.2901	0.1887	0.3988	-0.7229	0.824	0.6192	0.1113	0	-0.268	0	0.1095	0.0133	0.0051	0.7785	0.2977	0.6239	0.1239	0.7129	0.7129	0.7129	0.7129	0.7129	0.7129	0.7129
ENSG00000105372	RPS19	-0.4935	0.6782	0.822	-0.0244	0.3291	0.194	0.5483	-0.54	0.7683	0.5303	-0.0374	0.0001	-0.0965	0	0.0977	0.0159	0.0064	0.8572	0.3911	0.7295	0.0943	0.8096	0.8096	0.8096	0.8096	0.8096	0.8096	0.8096
ENSG00000105640	RPL18A	-0.4888	0.5754	0.688	-0.0528	0.3882	0.2525	0.4418	-0.7899	0.7293	0.589	0.2392	0	-0.3851	-0.0001	0.0729	0.0226	0.0107	0.8221	0.2616	0.502	0.1421	0.623	0.623	0.623	0.623	0.623	0.623	0.623
ENSG00000108107	RPL28	-0.4709	0.6378	0.7062	-0.0281	0.3514	0.2204	0.4659	-0.6175	0.7909	0.5637	0.0663	0.0001	-0.1449	0	0.0767	0.012	0.0073	0.9156	0.3061	0.5541	0.1635	0.7657	0.7657	0.7657	0.7657	0.7657	0.7657	0.7657
ENSG00000109475	RPL34	-0.3676	0.5385	0.6259	-0.0429	0.3238	0.1847	0.4232	-0.9233	0.8017	0.6518	0.3975	-0.0001	-0.5188	-0.0002	0.1152	0.0175	0.0089	0.8907	0.2389	0.5608	0.0875	0.5108	0.5108	0.5108	0.5108	0.5108	0.5108	0.5108
ENSG00000112306	RPS12	-0.3962	0.5008	0.6269	-0.0685	0.4216	0.3109	0.4991	-0.5446	0.8037	0.4837	0.1239	0.0001	-0.1801	0	0.1122	0.0319	0.0103	0.8771	0.1799	0.3556	0.0786	0.8249	0.8249	0.8249	0.8249	0.8249	0.8249	0.8249
ENSG00000114391	RPL24	-0.3627	0.4856	0.5808	-0.1056	0.3223	0.2089	0.3335	-0.8581	0.9201	0.5831	0.3356	0	-0.2524	-0.0001	0.1061	0.0224	0.0088	0.8092	0.1942	0.4538	0.1788	0.601	0.601	0.601	0.601	0.601	0.601	0.601
ENSG00000115268	RPS15	-0.4321	0.6442	0.7336	-0.0588	0.2886	0.1524	0.4393	-1.1033	0.9808	0.8128	0.3451	-0.0001	-0.4932	-0.0001	0.1026	0.0134	0.0071	0.8825	0.5127	0.6615	0.2013	0.4008	0.4008	0.4008	0.4008	0.4008	0.4008	0.4008
ENSG00000130255	RPL36	-0.4521	0.6107	0.7176	-0.0735	0.4383	0.2676	0.4999	-0.5035	0.7862	0.4974	0.0665	0.0001	-0.0524	0.0001	0.0945	0.0185	0.0089	0.8613	0.1871	0.4661	0.0927	0.7621	0.7621	0.7621	0.7621	0.7621	0.7621	0.7621
ENSG00000134419	RPS15A	-0.3504	0.6316	0.6838	-0.0949	0.636	0.4948	0.7675	-0.9721	0.7066	0.5219	0.6907	-0.0006	-0.6404	-0.0004	0.1482	0.0106	0.0074	0.7592	0.0309	0.1336	0.0039	0.086	0.086	0.086	0.086	0.086	0.086	0.086
ENSG00000136942	RPL35	-0.4467	0.4961	0.6372	-0.0717	0.3457	0.186	0.3469	-0.5785	0.9458	0.5393	0.0385	0.0001	0.0108	0.0001	0.0997	0.0396	0.014	0.8933	0.3599	0.6536	0.1981	0.6884	0.6884	0.6884	0.6884	0.6884	0.6884	0.6884
ENSG00000137154	RPS6	-0.3541	0.4019	0.5232	-0.0961	0.2802	0.201	0.2717	-0.9489	0.7899	0.641	0.3313	-0.0001	-0.411	-0.0001	0.0787	0.0286	0.0087	0.7394	0.1576	0.3571	0.1469	0.5571	0.5571	0.5571	0.5571	0.5571	0.5571	0.5571
ENSG00000137818	RPLP1	-0.4749	0.5693	0.6643	-0.0058	0.296	0.1728	0.3817	-0.7601	0.7322	0.5984	0.1571	0	-0.3087	-0.0001	0.0707	0.0196	0.0101	0.9755	0.3088	0.6069	0.1611	0.6893	0.6893	0.6893	0.6893	0.6893	0.6893	0.6893
ENSG00000142534	RPS11	-0.3769	0.5239	0.5949	-0.0752	0.3878	0.2768	0.444	-0.6178	0.7135	0.5015	0.0909	0	-0.2146	0	0.1131	0.0205	0.0126	0.7785	0.2226	0.388	0.0913	0.8382	0.8382	0.8382	0.8382	0.8382	0.8382	0.8382
ENSG00000142541	RPL13A	-0.4242	0.5215	0.6272	-0.0667	0.3284	0.1964	0.3637	-0.6537	0.6743	0.489	0.1767	0	-0.2539	0	0.0944	0.0243	0.0106	0.7969	0.2947	0.5513	0.1643	0.7794	0.7794	0.7794	0.7794	0.7794	0.7794	0.7794
ENSG00000142676	RPL11	-0.3816	0.4472	0.5383	-0.0756	0.3941	0.2737	0.3805	-0.558	0.787	0.5237	0.2194	0	-0.2143	0.0001	0.103	0.0419	0.0175	0.8488	0.2054	0.4595	0.1485	0.7539	0.7539	0.7539	0.7539	0.7539	0.7539	0.7539
ENSG00000142937	RPS8	-0.4283	0.5116	0.59	-0.0469	0.2991	0.1852	0.3123	-0.7853	0.7265	0.5324	0.2409	-0.0001	-0.2682	-0.0001	0.0631	0.0179	0.0093	0.8074	0.2078	0.5007	0.1904	0.6785	0.6785	0.6785	0.6785	0.6785	0.6785	0.6785
ENSG00000143947	RPS27A	-0.348	0.4718	0.5275	-0.0707	0.3195	0.1859	0.2985	-0.7251	0.8832	0.5978	0.177	-7.8867e-06	-0.2662	0	0.0954	0.0167	0.0102	0.7641	0.1917	0.5354	0.1487	0.7046	0.7046	0.7046	0.7046	0.7046	0.7046	0.7046
ENSG00000144713	RPL32	-0.3769	0.5297	0.625	-0.07	0.3513	0.2274	0.4301	-0.8686	0.7404	0.5763	0.3746	-0.0001	-0.4555	-0.0001	0.1033	0.0169	0.0079	0.8544	0.2702	0.5673	0.0979	0.5512	0.5512	0.5512	0.5512	0.5512	0.5512	0.5512
ENSG00000145425	RPS3A	-0.4872	0.5273	0.6515	-0.0316	0.3031	0.1938	0.3378	-0.9481	0.8178	0.6192	0.4215	-0.0001	-0.4899	-0.0002	0.0605	0.0259	0.0099	0.8996	0.2744	0.5087	0.1473	0.5238	0.5238	0.5238	0.5238	0.5238	0.5238	0.5238
ENSG00000145592	RPL37	-0.2755	0.4718	0.5155	-0.1157	0.4096	0.2964	0.4278	-0.7124	0.7885	0.5568	0.1954	0	-0.2681	-0.0001	0.1537	0.0155	0.0113	0.7431	0.0991	0.2484	0.0483	0.7198	0.7198	0.7198	0.7198	0.7198	0.7198	0.7198
ENSG00000149273	RPS3	-0.3246	0.3937	0.5164	-0.135	0.2974	0.189	0.2497	-0.764	0.7578	0.6	0.2353	0	-0.2861	0	0.0993	0.0304	0.0101	0.6713	0.1803	0.4303	0.1961	0.6555	0.6555	0.6555	0.6555	0.6555	0.6555	0.6555
ENSG00000161016	RPL8	-0.3835	0.4769	0.5778	-0.0379	0.2792	0.1873	0.3678	-0.6136	0.6708	0.517	0.1447	0	-0.2404	-6.1073e-06	0.1048	0.0292	0.0123	0.9108	0.3479	0.5418	0.1596	0.8101	0.8101	0.8101	0.8101	0.8101	0.8101	0.8101
ENSG00000161970	RPL26	-0.3888	0.7145	0.7469	0.0036	0.8742	0.6661	1.0836	-0.5338	0.499	0.3236	0.5091	-0.0005	-0.4087	-0.0001	0.2161	0.0158	0.0132	0.9538	0.0089	0.0756	0.001	0.5253	0.5253	0.5253	0.5253	0.5253	0.5253	0.5253
ENSG00000162244	RPL29	-0.4078	0.406	0.5173	-0.0931	0.3493	0.2355	0.2722	-0.8769	0.7213	0.5947	0.3803	-0.0001	-0.5037	-0.0002	0.067	0.0382	0.0137	0.7913	0.1931	0.4283	0.2509	0.5357	0.5357	0.5357	0.5357	0.5357	0.5357	0.5357
ENSG00000163682	RPL9	-0.4568	0.5206	0.6049	-0.041	0.3369	0.2225	0.3441	-0.8377	0.8399	0.6821	0.3658	-0.0001	-0.3976	2.9062e-06	0.0614	0.0181	0.0093	0.901	0.1882	0.4922	0.181	0.5419	0.5419	0.5419	0.5419	0.5419	0.5419	0.5419
ENSG00000163923	RPL39L	-0.3906	0.4469	0.5296	-0.0551	0.2399	0.1446	0.2864	0.3696	-0.4998	-0.5189	-0.2827	0.0004	0.7549	0	0.5899	0.0655	0.0387	1	0.5414	0.9845	0.3928	NA	NA	NA	NA	NA	NA	NA
ENSG00000164587	RPS14	-0.352	0.526	0.6286	-0.1381	0.2673	0.1588	0.3056	-0.7868	0.6996	0.5605	0.2027	0	-0.2961	-0.0001	0.1142	0.0158	0.0071	0.7281	0.3771	0.5882	0.1807	0.6653	0.6653	0.6653	0.6653	0.6653	0.6653	0.6653
ENSG00000165502	RPL36AL	-0.244	0.4791	0.5214	-0.0173	0.2442	0.1308	0.3976	-0.4336	0.6892	0.5556	-0.0732	0.0001	-0.0184	0.0002	0.2066	0.0187	0.0126	0.9519	0.3392	0.616	0.1026	0.7505	0.7505	0.7505	0.7505	0.7505	0.7505	0.7505
ENSG00000166441	RPL27A	-0.4295	0.4955	0.6376	-0.0666	0.3537	0.2018	0.3798	-0.6451	0.7144	0.43	0.2011	0.0001	-0.0521	-3.1189e-06	0.0977	0.0344	0.011	0.8772	0.2319	0.541	0.1485	0.8111	0.8111	0.8111	0.8111	0.8111	0.8111	0.8111
ENSG00000167526	RPL13	-0.4381	0.5131	0.6444	-0.041	0.2885	0.1284	0.3364	-0.6207	0.7017	0.495	0.075	0.0001	-0.1676	0	0.0957	0.033	0.0123	0.9305	0.365	0.6898	0.2135	0.8295	0.8295	0.8295	0.8295	0.8295	0.8295	0.8295
ENSG00000170889	RPS9	-0.3673	0.4871	0.6089	0.0712	0.1379	0.0354	0.384	-0.8675	0.6949	0.5685	0.3431	-0.0001	-0.4864	-0.0002	0.1328	0.0345	0.0129	0.8892	0.8369	0.8378	0.1531	0.5888	0.5888	0.5888	0.5888	0.5888	0.5888	0.5888
ENSG00000171858	RPS21	-0.3739	0.6265	0.712	-0.0919	0.3756	0.2032	0.4768	-0.989	1.0863	0.7091	0.3648	-0.0001	-0.4104	-0.0001	0.1316	0.0127	0.0066	0.7613	0.2056	0.5403	0.1068	0.5267	0.5267	0.5267	0.5267	0.5267	0.5267	0.5267
ENSG00000172809	RPL38	-0.3746	0.6428	0.7104	-0.0728	0.3771	0.2574	0.5399	-0.6542	0.8241	0.5317	0.0744	0.0001	-0.0985	3.9874e-06	0.1388	0.0109	0.007	0.8572	0.2756	0.5374	0.0517	0.8065	0.8065	0.8065	0.8065	0.8065	0.8065	0.8065
ENSG00000177600	RPLP2	-0.5422	0.7019	0.8057	0.0045	0.3455	0.1876	0.5013	-0.5585	0.7364	0.5276	0.0588	0.0001	-0.1633	0	0.0736	0.0159	0.0075	0.9531	0.4408	0.7437	0.1258	0.7925	0.7925	0.7925	0.7925	0.7925	0.7925	0.7925
ENSG00000177954	RPS27	-0.4459	0.5063	0.6047	-0.0758	0.4438	0.2795	0.3852	-0.5686	0.9097	0.546	0.0464	0	-0.0587	0.0001	0.0753	0.0252	0.0113	0.7772	0.1036	0.378	0.1469	0.7754	0.7754	0.7754	0.7754	0.7754	0.7754	0.7754
ENSG00000182774	RPS17	-0.3923	0.719	0.712	-0.0186	0.4229	0.2618	0.5977	-0.2867	0.1498	0.0858	0.1236	0.0004	0.1914	0.0001	0.1497	0.0097	0.0111	0.9566	0.268	0.4823	0.0592	0.7455	0.7455	0.7455	0.7455	0.7455	0.7455	0.7455
ENSG00000182899	RPL35A	-0.3263	0.4587	0.5129	-0.1021	0.391	0.2746	0.3636	-0.6683	0.7181	0.5156	0.2453	0	-0.2291	-8.7319e-06	0.1186	0.0235	0.0132	0.8026	0.0824	0.2835	0.1128	0.7092	0.7092	0.7092	0.7092	0.7092	0.7092	0.7092
ENSG00000197728	RPS26	-0.3088	0.6937	0.6179	-0.0291	0.2545	0.1242	0.4026	-0.5324	0.8578	0.4339	0.3854	0	-0.2708	0.0001	0.2568	0.0144	0.0251	0.9105	0.3835	0.7875	0.1025	0.7373	0.7373	0.7373	0.7373	0.7373	0.7373	0.7373
ENSG00000197756	RPL37A	-0.3975	0.6917	0.7393	-0.0753	0.3522	0.204	0.4966	-0.652	0.8128	0.5637	0.1646	0	-0.2496	4.7462e-07	0.1188	0.0084	0.0059	0.8706	0.2554	0.5557	0.1155	0.7419	0.7419	0.7419	0.7419	0.7419	0.7419	0.7419
ENSG00000197958	RPL12	-0.3666	0.4206	0.5082	-0.1273	0.4153	0.3348	0.3582	-0.8522	0.7036	0.5891	0.2751	-0.0001	-0.3834	-0.0001	0.0753	0.0237	0.0106	0.7009	0.0549	0.1975	0.0996	0.6046	0.6046	0.6046	0.6046	0.6046	0.6046	0.6046
ENSG00000198242	RPL23A	-0.3491	0.4851	0.5454	-0.1349	0.3932	0.2829	0.3463	-0.956	0.9373	0.6682	0.3253	-0.0001	-0.3923	-0.0001	0.0789	0.0125	0.0071	0.6055	0.0854	0.2875	0.1186	0.5609	0.5609	0.5609	0.5609	0.5609	0.5609	0.5609
ENSG00000198918	RPL39	-0.4196	0.5475	0.605	-0.0238	0.3256	0.2543	0.4394	-0.7817	0.8191	0.5927	0.2214	0	-0.2804	0	0.1007	0.0231	0.0145	0.9173	0.2737	0.4572	0.1472	0.6766	0.6766	0.6766	0.6766	0.6766	0.6766	0.6766
ENSG00000213741	RPS29	-0.3915	0.5765	0.6476	-0.0849	0.4854	0.34	0.5262	-0.8303	0.7865	0.6198	0.4466	-0.0001	-0.3702	0	0.1017	0.0141	0.0078	0.8274	0.0745	0.2835	0.0322	0.4997	0.4997	0.4997	0.4997	0.4997	0.4997	0.4997
ENSG00000231500	RPS18	-0.3158	0.3794	0.5051	-0.1202	0.3438	0.225	0.2987	-0.722	0.7627	0.5491	0.2436	0	-0.3614	-0.0001	0.1159	0.0446	0.0122	0.6088	0.0964	0.2965	0.1148	0.6399	0.6399	0.6399	0.6399	0.6399	0.6399	0.6399
ENSG00000233927	RPS28	-0.5189	0.7328	0.788	-0.0281	0.3459	0.212	0.5028	-0.7532	0.7331	0.6652	0.2371	-0.0001	-0.4211	0	0.0956	0.0133	0.0099	0.8549	0.3547	0.6694	0.1439	0.5715	0.5715	0.5715	0.5715	0.5715	0.5715	0.5715

## Sheet: Hemoglobin
Hemoglobin
ensembl	hgnc	log2FoldChange														p.adjusted
		BDCvsHDT2	HDT2vsHDT30	HDT2vsHDT60	HDT60vsR1	R1vsR12	R1vsR30	BDCvsR30	PFvsIF2	IF2vsIF3	IF2vsIF4	IF4vsR1	R1vsR3	R1vsR4	PFvsR4	BDCvsHDT2	HDT2vsHDT30	HDT2vsHDT60	HDT60vsR1	R1vsR12	R1vsR30	BDCvsR30	PFvsIF2	IF2vsIF3	IF2vsIF4	IF4vsR1	R1vsR3	R1vsR4	PFvsR4
ENSG00000007968	E2F2	-0.0629	0.1789	0.1365	0.3222	0.138	0.2354	0.6199	0.2313	0.0624	-0.0491	-0.022	0.0009	0.0154	0.0004	1	0.196	0.3417	0.1196	0.4619	0.2935	0.0007	0.7942	0.7942	0.7942	0.7942	0.7942	0.7942	0.7942
ENSG00000071655	MBD3	-0.3972	0.5522	0.589	-0.1033	0.3159	0.1853	0.3447	-0.538	0.6201	0.4501	0.0716	0.0003	0.1003	0.0002	0.1479	0.0365	0.0309	0.8689	0.3805	0.6295	0.3009	0.8078	0.8078	0.8078	0.8078	0.8078	0.8078	0.8078
ENSG00000071967	CYBRD1	0.3412	-0.3418	-0.4777	0.2486	-0.521	-0.4516	-0.336	0.0005	0.4419	0.2316	0.0996	-0.0001	-0.3231	0.0001	0.1264	0.1071	0.0316	0.5024	0.0222	0.0769	0.2636	0.8109	0.8109	0.8109	0.8109	0.8109	0.8109	0.8109
ENSG00000086506	HBQ1	0.2908	-0.2638	0.6073	-0.0086	0.7288	0.6228	1.6164	0.2222	-0.1144	-0.0802	-0.0694	0.0005	0.3482	0.0003	0.9619	0.5716	0.2082	1	0.2003	0.3561	0.0059	NA	NA	NA	NA	NA	NA	NA
ENSG00000090013	BLVRB	0.1252	-0.0095	0.165	0.0122	0.5517	0.4034	0.7541	0.0792	0.6657	0.2335	-0.0846	0.0004	0.0992	0.0005	0.4993	0.9092	0.5308	0.9375	0.071	0.2328	0.0133	NA	NA	NA	NA	NA	NA	NA
ENSG00000091513	TF	0.0057	0.055	-0.0903	-0.6191	0.5812	0.5869	-0.1753	0.5501	-0.452	-0.2403	-0.6806	0.0003	0.6496	0.0002	1	1	0.8233	0.059	0.0493	0.0614	0.7169	0.5776	0.5776	0.5776	0.5776	0.5776	0.5776	0.5776
ENSG00000102145	GATA1	-0.0044	0.2573	0.3862	0.0433	0.3589	0.2867	0.7054	-0.5013	0.3411	0.5306	-0.6933	0.0008	0.0959	-0.0002	1	0.253	0.095	0.9987	0.2364	0.4217	0.0259	0.5242	0.5242	0.5242	0.5242	0.5242	0.5242	0.5242
ENSG00000105339	DENND3	0.4306	-0.2692	-0.2855	0.2897	-0.5974	-0.4937	-0.0619	-0.8009	0.8124	0.599	0.1219	0	-0.2763	-0.0002	0.0003	0.0168	0.0137	0.0243	3.3e-08	9.97e-06	0.4411	0.715	0.715	0.715	0.715	0.715	0.715	0.715
ENSG00000130656	HBZ	0.3166	-0.2222	0.4941	0.035	0.9406	0.7401	1.7677	0.1817	0.0459	0.012	-0.2385	0	0.2854	0.0003	1	0.8737	0.6577	1	0.2251	0.4409	0.0093	NA	NA	NA	NA	NA	NA	NA
ENSG00000153162	BMP6	0.3358	-0.5004	-0.2695	-0.3509	-0.1104	0.2175	0.0175	-0.3768	0.3857	0.5024	-0.5446	0.0006	0.0631	-0.0001	0.2115	0.0272	0.1971	0.5058	0.7581	0.7179	1	0.6408	0.6408	0.6408	0.6408	0.6408	0.6408	0.6408
ENSG00000158578	ALAS2	0.9746	-1.1508	0.102	0.0113	1.4902	1.3354	2.489	-0.1971	-0.3755	0.1194	-0.1464	0.6948	0.2696	0	0.0494	0.0132	0.8398	0.933	0.0015	0.0075	6.7e-08	0.0003	0.0003	0.0003	0.0003	0.0003	0.0003	0.0003
ENSG00000162367	TAL1	0.174	0.0652	0.2483	-0.2777	0.4258	0.484	0.6123	-0.4166	0.3471	0.4319	-0.3256	0.0003	-0.0125	-0.0001	0.265	0.5186	0.0518	0.2033	0.0099	0.0045	0.0012	0.7588	0.7588	0.7588	0.7588	0.7588	0.7588	0.7588
ENSG00000163083	INHBB	0.4163	-0.2302	-0.2031	0.5417	-0.9288	-0.9307	-0.1826	0.3235	-0.1981	-0.1681	-0.6095	0.0002	0.6557	0.0001	0.2657	0.2547	0.358	0.0052	7.08e-08	1.02e-07	0.4213	NA	NA	NA	NA	NA	NA	NA
ENSG00000169877	AHSP	0.5731	-0.3922	0.487	0.0444	1.1426	0.7611	2.093	0.5614	-0.7255	-0.5992	-0.2371	0.0041	0.6995	0.0001	0.7355	0.4302	0.3616	1	0.0505	0.3271	0.0003	NA	NA	NA	NA	NA	NA	NA
ENSG00000177463	NR2C2	0.4892	-0.6551	-0.5784	0.0486	-0.6237	-0.4675	-0.5071	-0.8325	0.8338	0.6057	0.367	-0.0001	-0.4331	-0.0001	0.1431	0.0304	0.0511	0.9069	0.0745	0.2411	0.1777	0.561	0.561	0.561	0.561	0.561	0.561	0.561
ENSG00000178951	ZBTB7A	-0.2795	0.5387	0.4558	0.1953	0.0781	-0.0784	0.3281	-0.8943	0.9334	0.7296	0.1108	0	-0.2713	-0.0001	0.1645	0.0094	0.0224	0.6152	0.7341	0.8925	0.1781	0.6218	0.6218	0.6218	0.6218	0.6218	0.6218	0.6218
ENSG00000182512	GLRX5	0.1826	-0.1986	-0.0238	-0.118	0.5017	0.3939	0.424	-0.4237	0.094	0.5557	0.0059	0.0002	-0.4717	-0.0002	0.2685	0.1509	0.8379	0.7071	0.0018	0.0234	0.0275	0.1674	0.1674	0.1674	0.1674	0.1674	0.1674	0.1674
ENSG00000187045	TMPRSS6	-0.3291	0.5922	0.5252	-0.0235	0.1107	-0.1181	0.1004	0.4135	-0.3652	-0.231	-0.4757	0.0002	0.5455	0.0001	1	0.0354	0.0595	1	0.9926	1	0.8984	0.7387	0.7387	0.7387	0.7387	0.7387	0.7387	0.7387
ENSG00000196565	HBG2	0.8272	-0.5645	0.324	-0.0354	1.0356	0.589	1.804	0.5659	-0.1426	-0.1545	-0.4255	0.0003	0.2846	0.0003	0.1206	0.2389	0.4446	0.9216	0.0502	0.3046	0.0002	NA	NA	NA	NA	NA	NA	NA
ENSG00000206177	HBM	0.4601	-0.4123	0.5449	0.1351	0.9782	0.7101	1.9928	-0.1174	-0.091	0.2026	-0.5434	0.0018	0.5973	0.0002	0.4746	0.3739	0.2658	0.8784	0.0989	0.2922	0.0006	NA	NA	NA	NA	NA	NA	NA
ENSG00000223609	HBD	0.7764	-0.8319	0.3206	-0.0922	1.3247	0.9218	2.007	0.4414	-0.4064	-0.2482	-0.6893	0.0007	0.6802	0.0001	0.1504	0.0643	0.4041	0.98	0.0056	0.092	0	NA	NA	NA	NA	NA	NA	NA
ENSG00000233276	GPX1	-0.1154	0.3361	0.4939	-0.0854	0.3531	0.3191	0.6452	-0.3051	0.3657	0.3962	-0.3135	0.0002	-0.0143	0	0.5198	0.1289	0.0375	0.8434	0.2824	0.3595	0.0415	0.8624	0.8624	0.8624	0.8624	0.8624	0.8624	0.8624
ENSG00000244734	HBB	0.7434	-0.7693	0.1282	-0.0751	1.0595	0.748	1.5752	-0.8613	0.5998	0.7129	-0.2926	0.0014	0.1227	0	0.2811	0.247	0.9799	0.9376	0.1252	0.3236	0.0342	0.1046	0.1046	0.1046	0.1046	0.1046	0.1046	0.1046
ENSG00000257017	HP	0.0433	0.3557	0.2962	0.5236	-0.5778	0.3172	1.1203	0.4747	-0.4203	-0.2493	-0.5991	0.0002	0.69	0.0002	1	0.1146	0.2099	0.2188	0.0873	0.4792	0.0013	NA	NA	NA	NA	NA	NA	NA

## Sheet: Solute Carriers (SLC)
Solute Carrier (SLC)
ensembl	hgnc	log2FoldChange														p.adjusted
		BDCvsHDT2	HDT2vsHDT30	HDT2vsHDT60	HDT60vsR1	R1vsR12	R1vsR30	BDCvsR30	PFvsIF2	IF2vsIF3	IF2vsIF4	IF4vsR1	R1vsR3	R1vsR4	PFvsR4	BDCvsHDT2	HDT2vsHDT30	HDT2vsHDT60	HDT60vsR1	R1vsR12	R1vsR30	BDCvsR30	PFvsIF2	IF2vsIF3	IF2vsIF4	IF4vsR1	R1vsR3	R1vsR4	PFvsR4
ENSG00000004939	SLC4A1	0.5424	-0.5567	0.4943	0.0371	1.4057	0.9258	2.103	0.1989	-0.6269	-0.2754	-0.4309	1.7969	0.6303	0	0.3188	0.2173	0.2982	0.9527	0.0042	0.0813	0	0.0213	0.0213	0.0213	0.0213	0.0213	0.0213	0.0213
ENSG00000013306	SLC25A39	0.3461	-0.3827	0.2151	-0.0621	0.9241	0.6228	1.1924	-0.8217	0.737	0.7108	0.0764	0.0002	-0.1922	0	0.2676	0.2084	0.4729	0.9065	0.0219	0.1639	0.004	0.5198	0.5198	0.5198	0.5198	0.5198	0.5198	0.5198
ENSG00000017483	SLC38A5	0.0285	0.0704	0.2906	-0.0957	0.5366	0.4175	0.6733	-0.0293	-0.1333	0.1114	-0.0802	0.0004	0.076	0.0002	1	0.6592	0.116	0.8825	0.0449	0.1651	0.0195	0.842	0.842	0.842	0.842	0.842	0.842	0.842
ENSG00000018280	SLC11A1	0.0436	0.0296	-0.004	0.7185	-0.7363	-0.6449	0.1128	-0.6571	0.7824	0.5462	0.1547	-0.0001	-0.3614	-0.0001	0.5719	0.7636	0.9007	7.23e-09	1.78e-09	2.02e-07	0.3067	0.8019	0.8019	0.8019	0.8019	0.8019	0.8019	0.8019
ENSG00000022567	SLC45A4	0.4634	-0.3731	-0.3491	0.2015	-0.5282	-0.5542	-0.2425	-0.8906	0.4509	0.5611	-0.2328	0.0005	0.0614	-0.0008	0	0.0013	0.0031	0.1973	7.65e-06	2.81e-06	0.0775	0.5415	0.5415	0.5415	0.5415	0.5415	0.5415	0.5415
ENSG00000059804	SLC2A3	0.3021	-0.1663	-0.1671	0.381	-0.6732	-0.4433	0.0672	-0.6195	0.5054	0.5693	-0.0343	0.0001	-0.2811	-0.0001	0.0065	0.0807	0.0821	0.0121	2.55e-07	0.0022	0.4148	0.654	0.654	0.654	0.654	0.654	0.654	0.654
ENSG00000083807	SLC27A5	-0.3835	0.4647	0.5319	0.0891	0.2956	0.1339	0.4476	0.5464	-0.4037	-0.2795	-0.3492	0.0003	0.4429	0.0004	0.285	0.0671	0.0419	1	0.588	1	0.292	0.7008	0.7008	0.7008	0.7008	0.7008	0.7008	0.7008
ENSG00000085491	SLC25A24	0.1571	-0.257	-0.3213	0.3282	-0.5613	-0.3519	-0.1944	-0.2721	0.4907	0.1265	0.6111	-0.0004	-0.5218	-0.0001	0.5789	0.202	0.1211	0.4007	0.0306	0.2556	1	0.403	0.403	0.403	0.403	0.403	0.403	0.403
ENSG00000112053	SLC26A8	0.3263	-0.0486	-0.0668	0.3893	-0.8689	-0.2126	0.4383	0.4925	-0.4454	-0.2312	-0.4794	0.0001	0.6664	0.0003	0.1514	0.7339	0.7367	0.3502	0.0009	0.6258	0.2182	0.6188	0.6188	0.6188	0.6188	0.6188	0.6188	0.6188
ENSG00000114120	SLC25A36	0.4282	-0.623	-0.5882	0.059	-0.2509	-0.1031	-0.2478	-0.8347	0.7561	0.5275	0.5274	-0.0003	-0.6048	-0.0003	0.0805	0.0076	0.0111	0.9257	0.2056	0.6678	0.2953	0.4345	0.4345	0.4345	0.4345	0.4345	0.4345	0.4345
ENSG00000115084	SLC35F5	0.3995	-0.5266	-0.5928	0.2081	-0.66	-0.4674	-0.4501	-0.8256	0.7828	0.5926	0.4506	-0.0002	-0.5493	-0.0002	0.1768	0.0327	0.0202	0.7955	0.0312	0.2301	0.2239	0.4973	0.4973	0.4973	0.4973	0.4973	0.4973	0.4973
ENSG00000117479	SLC19A2	0.2027	-0.3793	-0.5369	0.193	-0.2248	-0.1804	-0.3221	0.3869	-0.4121	-0.3893	0.1011	-0.0004	-0.0221	0.0001	0.4931	0.041	0.0083	0.6772	0.4246	0.5994	0.1966	0.8406	0.8406	0.8406	0.8406	0.8406	0.8406	0.8406
ENSG00000117834	SLC5A9	-0.0002	0.0287	-0.0399	0.7575	-0.6441	-0.9906	-0.2813	0.3255	-0.3061	-0.1166	-0.86	0.0004	0.9116	0.0002	1	0.7143	0.8174	6.69e-10	3.47e-07	4.03e-16	0.1064	0.5938	0.5938	0.5938	0.5938	0.5938	0.5938	0.5938
ENSG00000120519	SLC10A7	0.2984	-0.5705	-0.4657	-0.0613	-0.1909	-0.1133	-0.3785	-0.2006	0.1481	0.2043	0.3031	-0.0006	-0.557	-0.0004	0.3566	0.0218	0.0489	1	0.6246	0.9331	0.3035	0.5106	0.5106	0.5106	0.5106	0.5106	0.5106	0.5106
ENSG00000123643	SLC36A1	0.3849	-0.3219	-0.3581	0.3408	-0.6779	-0.5838	-0.2006	-0.2676	0.4223	0.2445	0.2413	-0.0003	-0.3604	-0.0001	0.0751	0.07	0.0466	0.257	0.0015	0.0115	0.4449	0.7769	0.7769	0.7769	0.7769	0.7769	0.7769	0.7769
ENSG00000124564	SLC17A3	0.2874	-0.3468	-0.8829	0.1567	0.2193	-0.1876	-0.6718	0.5503	-0.4442	-0.1931	-0.3835	0	0.424	0.0003	1	0.2086	0.0087	1	0.7321	0.9212	0.0668	NA	NA	NA	NA	NA	NA	NA
ENSG00000130821	SLC6A8	0.6444	-0.4175	0.1048	0.0218	0.8674	0.5393	1.3278	0.5527	-0.7214	-0.1264	-0.7789	0.0021	0.6025	0.0003	0.0509	0.1143	0.681	1	0.008	0.1601	0.0001	NA	NA	NA	NA	NA	NA	NA
ENSG00000131389	SLC6A6	0.5986	-0.6391	-0.5988	0.2734	-0.9021	-0.6749	-0.3627	-0.7672	0.6559	0.5728	0.0765	0.0001	-0.34	-0.0002	0.0398	0.0162	0.025	0.5662	0.0052	0.0533	0.292	0.6993	0.6993	0.6993	0.6993	0.6993	0.6993	0.6993
ENSG00000136052	SLC41A2	0.3084	-0.6876	-0.7934	0.1288	-0.2077	-0.1734	-0.5339	0.6317	-0.7173	-0.395	-0.4134	0.0003	0.464	0.0002	1	0.0166	0.0074	1	0.772	0.7528	0.145	0.5512	0.5512	0.5512	0.5512	0.5512	0.5512	0.5512
ENSG00000137860	SLC28A2	-0.5929	1.0056	0.7376	0.3807	0.4198	0.2073	0.9537	0.3507	-0.2447	-0.116	-0.7234	0.0001	0.6964	0.0002	0.86	0.0313	0.0946	0.951	0.6651	1	0.1232	0.5998	0.5998	0.5998	0.5998	0.5998	0.5998	0.5998
ENSG00000138463	SLC49A4	0.3143	-0.3467	-0.3971	0.3097	-0.5716	-0.4675	-0.22	-0.2883	0.4238	0.2672	0.2715	-0.0004	-0.3614	-0.0001	0.1105	0.0343	0.0195	0.382	0.0109	0.0751	0.4228	0.7447	0.7447	0.7447	0.7447	0.7447	0.7447	0.7447
ENSG00000139370	SLC15A4	0.3439	-0.4029	-0.4321	0.3522	-0.6394	-0.5752	-0.2843	-0.6832	0.754	0.6286	0.2319	-0.0002	-0.5028	-0.0002	0.0563	0.015	0.0113	0.2425	0.0073	0.0204	0.2628	0.5406	0.5406	0.5406	0.5406	0.5406	0.5406	0.5406
ENSG00000140199	SLC12A6	0.3791	-0.4104	-0.3803	0.5769	-0.8179	-0.6952	-0.1569	-1.0141	0.9185	0.6677	0.4817	-0.0002	-0.5538	-0.0002	0.1174	0.0593	0.0899	0.0337	0.0007	0.0073	0.4982	0.4385	0.4385	0.4385	0.4385	0.4385	0.4385	0.4385
ENSG00000141469	SLC14A1	0.0634	0.0515	0.2006	-0.1576	0.8509	0.4504	0.5863	-0.3099	0.1869	0.1678	0.25	0.0002	-0.2177	-0.0003	1	0.7346	0.2898	0.8406	0.0007	0.1602	0.0684	0.5857	0.5857	0.5857	0.5857	0.5857	0.5857	0.5857
ENSG00000141873	SLC39A3	-0.302	0.4862	0.5935	-0.1453	0.2389	0.0922	0.2711	-0.1726	0.3673	0.4123	-0.2733	0.0007	0.3591	0.0005	0.1693	0.0285	0.0123	0.748	0.3583	0.7824	0.326	0.626	0.626	0.626	0.626	0.626	0.626	0.626
ENSG00000144290	SLC4A10	0.3616	-0.4541	-0.4623	0.22	-0.6116	-0.4444	-0.368	0.8621	-0.664	-0.7693	0.2669	5.7976e-08	0.2186	0.0008	0.2391	0.0667	0.0661	0.6938	0.0253	0.1632	0.3141	0.5133	0.5133	0.5133	0.5133	0.5133	0.5133	0.5133
ENSG00000147454	SLC25A37	0.387	-0.1864	-0.1037	0.4568	-0.3047	-0.1462	0.5925	-0.9418	0.5379	0.6005	0.2772	0.0003	-0.3811	-0.0003	0.0211	0.1805	0.5482	0.0015	0.0351	0.3967	0	0.2049	0.2049	0.2049	0.2049	0.2049	0.2049	0.2049
ENSG00000147606	SLC26A7	0.6325	-1.2355	-1.0279	0.1052	-0.0956	0.4054	0.028	0.6066	-0.494	-0.27	-0.628	0.0002	0.4317	0.0001	1	0.0113	0.0562	1	1	0.5818	1	0.6314	0.6314	0.6314	0.6314	0.6314	0.6314	0.6314
ENSG00000151012	SLC7A11	0.2298	-0.1702	-0.2438	0.6377	-0.6463	-0.8468	-0.2262	0.6682	-0.714	-0.3588	-0.7992	0.0005	0.8002	0.0002	0.9965	0.4744	0.1847	0	9.16e-06	2.47e-09	0.2537	0.3306	0.3306	0.3306	0.3306	0.3306	0.3306	0.3306
ENSG00000151229	SLC2A13	0.4768	-0.5814	-0.5919	0.0681	-0.2986	-0.2047	-0.2653	0.3954	-0.2308	-0.2433	-0.3897	0.0015	0.2873	0.0001	0.1264	0.0217	0.0203	1	0.3879	0.6871	0.3982	0.2977	0.2977	0.2977	0.2977	0.2977	0.2977	0.2977
ENSG00000154025	SLC5A10	-0.1957	0.338	-0.0866	0.0637	1.1884	0.9433	0.7256	0.4196	-0.3805	-0.2155	-0.7289	0.0004	0.7641	0.0001	1	0.2773	0.9017	1	0.0001	0.0037	0.036	0.5646	0.5646	0.5646	0.5646	0.5646	0.5646	0.5646
ENSG00000160785	SLC25A44	0.326	-0.2505	-0.3341	0.2801	-0.6295	-0.4439	-0.1501	-0.9962	0.8205	0.6973	0.5782	-0.0006	-0.8074	-0.0006	0.0447	0.0712	0.0216	0.2906	0.0012	0.0387	0.4177	0.0517	0.0517	0.0517	0.0517	0.0517	0.0517	0.0517
ENSG00000162383	SLC1A7	-0.1233	0.1985	0.1515	-0.794	0.7815	0.3458	-0.4023	0.2409	-0.2275	-0.0383	-0.7985	0.0003	0.5732	0	1	0.4049	0.5381	0.0001	0.0001	0.2058	0.0812	0.601	0.601	0.601	0.601	0.601	0.601	0.601
ENSG00000163053	SLC16A14	0.4699	-0.4891	-0.7177	0.0886	-0.3529	-0.1632	-0.3294	0.3545	-0.4805	-0.1578	-0.5788	0	0.4885	0.0001	1	0.146	0.0338	1	0.506	0.9523	0.4546	0.6823	0.6823	0.6823	0.6823	0.6823	0.6823	0.6823
ENSG00000163393	SLC22A15	0.5878	-0.5784	-0.6192	0.2882	-0.8	-0.5426	-0.2712	-0.108	0.5766	0.3205	0.1486	-0.0002	-0.2694	0.0002	0.0566	0.0275	0.0191	0.6644	0.0106	0.1659	0.4908	0.7476	0.7476	0.7476	0.7476	0.7476	0.7476	0.7476
ENSG00000163959	SLC51A	0.2943	-0.2833	-0.3774	0.9439	-0.864	-0.4502	0.3823	0.3897	-0.3736	-0.2505	-0.5556	0.0004	0.778	0.0002	1	0.256	0.1182	0.0264	0.0232	0.3597	0.3746	0.5738	0.5738	0.5738	0.5738	0.5738	0.5738	0.5738
ENSG00000164638	SLC29A4	-0.3154	0.5107	0.4116	-0.1575	0.4301	-0.0123	-0.0813	0.2805	-0.3297	-0.0593	-0.8479	0.0004	0.693	0.0001	1	0.0246	0.0897	1	0.1447	1	0.913	0.6049	0.6049	0.6049	0.6049	0.6049	0.6049	0.6049
ENSG00000170482	SLC23A1	0.3105	-0.4871	-0.6592	0.01	-0.0087	0.1836	-0.1967	0.2777	-0.5454	-0.1261	-0.8256	0.0003	0.6518	-8.9254e-06	0.8127	0.1072	0.0475	1	1	0.8408	1	0.5316	0.5316	0.5316	0.5316	0.5316	0.5316	0.5316
ENSG00000173930	SLCO4C1	0.5933	-0.5545	-0.5066	-0.2943	-0.4463	-0.2254	-0.407	0.2654	-0.0386	-0.2405	-0.2027	0.0004	0.1844	0	0.0708	0.0365	0.057	0.6761	0.1937	0.7067	0.3078	0.7306	0.7306	0.7306	0.7306	0.7306	0.7306	0.7306
ENSG00000175782	SLC35E3	-0.2626	0.5261	0.3882	0.3159	0.0805	-0.1264	0.355	0.0885	-0.1664	-0.1503	-0.0049	-0.0004	0.0132	-0.0003	0.2232	0.0254	0.0787	0.4497	0.6285	0.69	0.2624	0.9658	0.9658	0.9658	0.9658	0.9658	0.9658	0.9658
ENSG00000177710	SLC35G5	-0.8036	1.0527	0.8488	-0.0942	0.7382	0.5569	0.6734	0.2134	-0.112	-0.1266	-0.145	0.0002	0.3737	0.0002	0.6564	0.0451	0.1128	1	0.2826	0.6124	0.3505	NA	NA	NA	NA	NA	NA	NA
ENSG00000181856	SLC2A4	0.763	-0.5596	-0.544	-0.2908	1.5177	0.7912	0.7505	0.3213	-0.1734	-0.1216	-0.5327	0.0001	0.558	0.0001	1	1	1	1	0.0179	1	0.5364	NA	NA	NA	NA	NA	NA	NA
ENSG00000183023	SLC8A1	0.4506	-0.4929	-0.5691	0.6036	-0.9081	-0.5892	-0.1187	0.2433	0.3563	0.0742	-0.0816	0.0002	-0.1165	0.0002	0.0856	0.0278	0.0151	0.043	0.0003	0.0367	0.7941	0.6403	0.6403	0.6403	0.6403	0.6403	0.6403	0.6403
ENSG00000183048	SLC25A10	-0.485	0.4221	0.7436	-0.0679	0.3504	0.1897	0.4657	0.4603	-0.5076	-0.3256	-0.6241	0.0007	0.9662	0.0002	0.8331	0.2456	0.04	1	0.6637	0.9324	0.2906	NA	NA	NA	NA	NA	NA	NA
ENSG00000196517	SLC6A9	0.83	-0.7863	-0.4244	-0.0221	0.7703	1.0277	1.3379	0.3857	-0.4333	-0.2038	-0.5999	0.0002	0.5531	0.0001	0.1579	0.0304	0.2411	1	0.0362	0.0025	0.0001	0.6833	0.6833	0.6833	0.6833	0.6833	0.6833	0.6833
ENSG00000197208	SLC22A4	0.239	-0.1505	-0.1651	0.484	-0.8139	-0.4736	0.0886	0.3425	-0.2826	-0.2247	-0.4311	0.0007	0.5635	0.0003	0.1477	0.2702	0.2021	0.0425	0	0.0381	0.7444	0.5156	0.5156	0.5156	0.5156	0.5156	0.5156	0.5156
ENSG00000213901	SLC23A3	-0.6678	0.9097	0.8934	0.1547	0.2599	-0.2272	0.1704	0.4233	-0.3707	-0.1318	-0.4885	0.0001	0.2802	0.0001	0.2801	0.0039	0.0056	0.8925	0.6199	0.7367	0.67	NA	NA	NA	NA	NA	NA	NA

## Sheet: Mitochondria
Mitochondria
ensembl	hgnc	log2FoldChange														p.adjusted
		BDCvsHDT2	HDT2vsHDT30	HDT2vsHDT60	HDT60vsR1	R1vsR12	R1vsR30	BDCvsR30	PFvsIF2	IF2vsIF3	IF2vsIF4	IF4vsR1	R1vsR3	R1vsR4	PFvsR4	BDCvsHDT2	HDT2vsHDT30	HDT2vsHDT60	HDT60vsR1	R1vsR12	R1vsR30	BDCvsR30	PFvsIF2	IF2vsIF3	IF2vsIF4	IF4vsR1	R1vsR3	R1vsR4	PFvsR4
ENSG00000074071	MRPS34	-0.3121	0.4632	0.509	-0.0144	0.1763	0.1095	0.3204	-0.1374	0.3158	0.1772	-0.1412	0.0002	0.0855	0	0.1652	0.0269	0.0188	0.9318	0.5651	0.7015	0.2018	NA	NA	NA	NA	NA	NA	NA
ENSG00000086504	MRPL28	-0.3285	0.5732	0.5884	0.1476	0.0528	0.0237	0.483	0.1723	0.1995	0.0409	-0.2324	0.0006	0.1859	0.0003	0.2021	0.0283	0.0241	0.8041	0.9497	0.8619	0.1848	0.8877	0.8877	0.8877	0.8877	0.8877	0.8877	0.8877
ENSG00000090266	NDUFB2	-0.3391	0.5196	0.5354	-0.0456	0.2928	0.191	0.375	0.2894	-0.019	-0.0447	0.1468	-0.001	-0.1306	0.0008	0.1599	0.021	0.0187	0.8881	0.2558	0.5368	0.1932	0.8014	0.8014	0.8014	0.8014	0.8014	0.8014	0.8014
ENSG00000099624	ATP5F1D	-0.5123	0.71	0.745	-0.0078	0.2507	0.1163	0.4074	-0.5723	0.6573	0.6136	0.0648	0.0001	-0.1284	0.0001	0.0824	0.0156	0.0124	0.9377	0.4973	0.7402	0.2725	0.7004	0.7004	0.7004	0.7004	0.7004	0.7004	0.7004
ENSG00000099795	NDUFB7	-0.4235	0.6174	0.7354	0.0123	0.206	0.1009	0.5095	-0.5608	0.8262	0.5421	0.1849	0.0001	-0.3181	4.0286e-06	0.1552	0.0275	0.0124	0.9685	0.6469	0.7654	0.165	0.6083	0.6083	0.6083	0.6083	0.6083	0.6083	0.6083
ENSG00000108826	MRPL27	-0.3866	0.5381	0.4919	0.0703	0.3453	0.2047	0.4258	0.0419	0.1729	0.0949	0.2807	-0.0002	-0.3303	0.0002	0.1293	0.0164	0.0245	0.9357	0.2054	0.575	0.1683	0.7473	0.7473	0.7473	0.7473	0.7473	0.7473	0.7473
ENSG00000110717	NDUFS8	-0.3717	0.4773	0.5106	-0.087	0.3865	0.2773	0.3707	-0.2586	0.2954	0.003	0.2013	0.0006	0.2034	0.0002	0.1388	0.027	0.0227	0.8456	0.1566	0.3931	0.2255	0.6466	0.6466	0.6466	0.6466	0.6466	0.6466	0.6466
ENSG00000111775	COX6A1	-0.2262	0.4693	0.5107	0.0363	0.3843	0.2586	0.5853	-0.4663	0.791	0.552	0.1373	0	-0.1831	0.0002	0.3713	0.023	0.0146	0.9775	0.1049	0.3568	0.0106	NA	NA	NA	NA	NA	NA	NA
ENSG00000124172	ATP5F1E	-0.2524	0.5735	0.5864	0.0949	0.2545	0.1882	0.6325	-0.6093	0.7873	0.522	0.2181	-0.0001	-0.3298	-0.0001	0.2761	0.0241	0.0195	0.8441	0.4025	0.6411	0.039	0.5962	0.5962	0.5962	0.5962	0.5962	0.5962	0.5962
ENSG00000125356	NDUFA1	-0.1866	0.455	0.4923	0.0677	0.1509	0.1354	0.506	-0.4607	0.5805	0.5207	-0.0963	0.0001	-0.2302	0	0.35	0.0283	0.0206	0.8523	0.5395	0.5952	0.0343	0.8307	0.8307	0.8307	0.8307	0.8307	0.8307	0.8307
ENSG00000126267	COX6B1	-0.3421	0.6157	0.682	0.0563	0.2229	0.1543	0.5795	-0.554	0.4629	0.5126	-0.1563	0.0001	-0.2217	-0.0001	0.1662	0.0201	0.0128	0.881	0.4951	0.6578	0.0728	0.8646	0.8646	0.8646	0.8646	0.8646	0.8646	0.8646
ENSG00000128626	MRPS12	-0.4069	0.503	0.5613	-0.0622	0.2735	0.197	0.3156	0.0202	0.1937	0.1918	-0.3344	0.0004	0.3141	0.0004	0.1129	0.022	0.0138	1	0.3055	0.51	0.2466	NA	NA	NA	NA	NA	NA	NA
ENSG00000131143	COX4I1	-0.3992	0.4918	0.544	0.0163	0.1984	0.1435	0.3246	-0.435	0.5745	0.4022	0.0929	0.0001	-0.1534	2.6598e-06	0.0959	0.0296	0.0185	0.8611	0.541	0.6383	0.248	0.9409	0.9409	0.9409	0.9409	0.9409	0.9409	0.9409
ENSG00000140990	NDUFB10	-0.3553	0.5293	0.5402	0.0272	0.2088	0.1314	0.357	-0.5411	0.6969	0.4398	0.3368	8.3475e-06	-0.3369	6.6432e-06	0.1135	0.0134	0.0125	0.9088	0.4401	0.6004	0.1362	0.7492	0.7492	0.7492	0.7492	0.7492	0.7492	0.7492
ENSG00000144029	MRPS5	-0.2687	0.5079	0.4206	0.034	0.2244	0.2271	0.4369	0.1826	0.0371	-0.1204	0.2049	-0.0003	-0.154	0.0004	0.1905	0.0111	0.0264	0.9106	0.3946	0.392	0.0891	0.9505	0.9505	0.9505	0.9505	0.9505	0.9505	0.9505
ENSG00000145494	NDUFS6	-0.4156	0.6351	0.6494	-0.0051	0.2948	0.2141	0.4712	0.1451	0.0571	-0.3559	-0.0055	0.0007	0.3514	0.0001	0.1456	0.014	0.0137	0.9455	0.2918	0.5354	0.1526	NA	NA	NA	NA	NA	NA	NA
ENSG00000147123	NDUFB11	-0.4295	0.6188	0.6693	-0.0066	0.2389	0.1582	0.4404	-1.0789	0.8995	0.7899	0.2404	0	-0.4585	-0.0002	0.1252	0.0204	0.015	0.9385	0.5489	0.6742	0.1777	0.5187	0.5187	0.5187	0.5187	0.5187	0.5187	0.5187
ENSG00000159199	ATP5MC1	-0.4319	0.5064	0.5082	-0.0366	0.2943	0.2684	0.3403	0.041	0.1522	-0.0679	0.2339	0.0006	-0.0796	0.0003	0.0693	0.0139	0.0146	0.9101	0.2309	0.3492	0.2216	0.7393	0.7393	0.7393	0.7393	0.7393	0.7393	0.7393
ENSG00000160471	COX6B2	-0.3543	-0.2529	-0.4712	1.1554	-1.4244	0.2818	0.6294	0.1965	-0.2196	0.0059	-0.6525	0.0002	0.7605	0.0003	1	1	1	0.4104	0.0119	0.8274	0.3987	NA	NA	NA	NA	NA	NA	NA
ENSG00000166136	NDUFB8	-0.283	0.4587	0.5053	0.028	0.4787	0.4148	0.6991	-0.686	0.5123	0.2232	0.5142	-0.0001	-0.1454	-0.0002	0.3019	0.0246	0.016	1	0.0747	0.1645	0.0043	NA	NA	NA	NA	NA	NA	NA
ENSG00000168653	NDUFS5	-0.3152	0.4832	0.5285	-0.0383	0.2974	0.1839	0.3908	-0.3416	0.5298	0.2226	0.0079	0.0004	0.3173	0.0002	0.2261	0.0328	0.0235	0.9052	0.3337	0.5788	0.1808	NA	NA	NA	NA	NA	NA	NA
ENSG00000169020	ATP5ME	-0.2793	0.5679	0.6256	-0.0001	0.3627	0.305	0.6928	-0.5832	0.5989	0.4314	0.0624	0.0001	-0.2127	-0.0002	0.2748	0.0268	0.0177	0.956	0.2247	0.409	0.039	0.9072	0.9072	0.9072	0.9072	0.9072	0.9072	0.9072
ENSG00000170906	NDUFA3	-0.3342	0.5523	0.6178	-0.0029	0.3576	0.2334	0.5544	-0.7258	0.7963	0.5597	0.4529	-0.0001	-0.4979	-0.0001	0.2279	0.0226	0.0147	0.9538	0.2477	0.5143	0.0806	0.3745	0.3745	0.3745	0.3745	0.3745	0.3745	0.3745
ENSG00000174547	MRPL11	-0.422	0.4769	0.52	-0.0087	0.2586	0.219	0.3422	-0.493	0.4325	0.441	0.4961	-0.001	-0.4633	0.0001	0.103	0.0302	0.0195	1	0.2812	0.5309	0.2751	0.2291	0.2291	0.2291	0.2291	0.2291	0.2291	0.2291
ENSG00000176340	COX8A	-0.3058	0.6647	0.6372	0.0113	0.3215	0.2326	0.5897	-0.6348	0.894	0.5457	0.1783	-0.0001	-0.3963	0	0.2054	0.0037	0.0057	1	0.1721	0.4181	0.0216	NA	NA	NA	NA	NA	NA	NA
ENSG00000178127	NDUFV2	0.6676	-0.9581	-0.7626	-0.1319	-0.2653	0.1846	-0.08	-0.6499	0.5088	0.2746	0.446	0.0001	-0.1356	-0.0001	0.3813	0.011	0.0318	1	0.6888	0.7606	0.9558	0.62	0.62	0.62	0.62	0.62	0.62	0.62
ENSG00000178449	COX14	-0.3776	0.5772	0.6047	-0.0054	0.3322	0.2507	0.4888	-0.251	0.7737	0.4578	0.1551	0.0003	-0.1168	0.0004	0.1923	0.0212	0.0159	1	0.2535	0.4828	0.1315	NA	NA	NA	NA	NA	NA	NA
ENSG00000180992	MRPL14	-0.3413	0.4331	0.5527	-0.1007	0.2481	0.219	0.3692	0.1791	0.4206	0.2672	-0.1613	0	0.1289	0.0008	0.1925	0.0431	0.0166	0.8932	0.3572	0.5283	0.2303	NA	NA	NA	NA	NA	NA	NA
ENSG00000182154	MRPL41	-0.4428	0.5996	0.6283	-0.1172	0.2981	0.204	0.3174	-0.3757	0.8125	0.5026	-0.2847	0.0002	0.0812	0.0001	0.1048	0.0197	0.0165	0.8151	0.4062	0.5761	0.2668	NA	NA	NA	NA	NA	NA	NA
ENSG00000183617	MRPL54	-0.4367	0.6552	0.6801	0.0567	0.268	0.1965	0.5315	0.7037	-0.4316	-0.2821	-0.4587	0.0006	0.3708	0.0003	0.1199	0.0146	0.0114	0.8979	0.3872	0.5882	0.1149	NA	NA	NA	NA	NA	NA	NA
ENSG00000198695	MT-ND6	0.1433	-0.0845	-0.259	-0.1705	0.7441	0.8372	0.527	0.0222	0.5724	0.2701	-0.4254	-0.0001	0.0909	0.0001	0.3258	0.5644	0.1037	0.6606	0.0009	0.0002	0.057	0.5512	0.5512	0.5512	0.5512	0.5512	0.5512	0.5512
ENSG00000198712	MT-CO2	-0.1764	0.125	0.0883	-0.0867	0.3914	0.5955	0.4107	-0.7886	0.4696	0.7133	-0.3244	-0.0003	-0.5744	-0.0006	0.294	0.4186	0.5596	0.8222	0.1446	0.0209	0.1682	0.3569	0.3569	0.3569	0.3569	0.3569	0.3569	0.3569
ENSG00000198763	MT-ND2	0.0485	-0.1664	-0.1882	-0.1878	0.2351	0.5871	0.2259	-0.8681	0.5311	0.8396	-0.4395	-0.0003	-0.613	-0.0008	0.5946	0.2671	0.2003	0.6815	0.5395	0.0383	0.4261	0.1822	0.1822	0.1822	0.1822	0.1822	0.1822	0.1822
ENSG00000198840	MT-ND3	-0.172	0.1353	0.0757	-0.0507	0.3274	0.5723	0.387	-0.3825	0.7478	0.4879	-0.319	0	-0.0626	-9.6663e-06	0.2796	0.3858	0.6287	0.8738	0.2337	0.0273	0.1932	0.6986	0.6986	0.6986	0.6986	0.6986	0.6986	0.6986
ENSG00000198886	MT-ND4	0.0612	-0.2056	-0.2678	-0.0713	0.1842	0.5204	0.2215	-0.8048	0.4501	0.7375	-0.3081	-0.0003	-0.6182	-0.0007	0.6096	0.141	0.0691	0.7769	0.5295	0.0484	0.291	0.2833	0.2833	0.2833	0.2833	0.2833	0.2833	0.2833
ENSG00000198899	MT-ATP6	0.0132	-0.0048	-0.0845	-0.1197	0.3064	0.5588	0.3405	-0.8621	0.5572	0.8337	-0.4475	-0.0003	-0.6379	-0.0009	0.7041	0.9122	0.5135	0.6816	0.2482	0.0239	0.1967	0.1721	0.1721	0.1721	0.1721	0.1721	0.1721	0.1721
ENSG00000198938	MT-CO3	-0.0199	-0.0792	-0.1659	-0.1198	0.334	0.6172	0.2924	-0.7768	0.3839	0.642	-0.2634	-0.0002	-0.5662	-0.0007	0.7688	0.5432	0.2277	0.755	0.2234	0.0082	0.2325	0.4509	0.4509	0.4509	0.4509	0.4509	0.4509	0.4509
ENSG00000212907	MT-ND4L	0.5235	-0.7097	-0.6298	-0.0188	-0.2506	0.3488	0.2117	-0.7214	0.6266	0.7611	-0.3314	-0.0002	-0.4939	-0.0003	0.0764	0.0132	0.025	0.9225	0.6385	0.4285	0.3561	0.4509	0.4509	0.4509	0.4509	0.4509	0.4509	0.4509
ENSG00000214026	MRPL23	-0.5047	0.6795	0.7182	0.0696	0.2421	0.1672	0.5074	-0.0769	0.0139	0.1852	-0.2896	0.0002	0.1388	0	0.0957	0.0166	0.0138	0.8774	0.4401	0.6605	0.1701	0.6107	0.6107	0.6107	0.6107	0.6107	0.6107	0.6107
ENSG00000224877	NDUFAF8	-0.3722	0.5012	0.526	-0.0363	0.2038	0.1588	0.3253	0.723	-0.2361	-0.4786	-0.189	0.0005	0.4449	0.0005	0.1632	0.0289	0.0249	0.9613	0.4377	0.6635	0.2632	NA	NA	NA	NA	NA	NA	NA
ENSG00000228253	MT-ATP8	0.5304	-0.484	-0.5018	-0.0589	0.0654	0.5287	0.4833	-0.5197	0.7402	0.8325	-0.289	-0.0006	-0.8423	-0.0003	0.0458	0.0366	0.0311	0.8766	1	0.1068	0.1149	0.1266	0.1266	0.1266	0.1266	0.1266	0.1266	0.1266
ENSG00000241468	ATP5MF	-0.391	0.6871	0.7216	0.0232	0.4481	0.369	0.7633	-0.1171	0.3896	0.1532	0.2861	0	-0.3712	0	0.2021	0.0122	0.0102	1	0.1614	0.3079	0.0255	0.6607	0.6607	0.6607	0.6607	0.6607	0.6607	0.6607
ENSG00000241837	ATP5PO	-0.3605	0.5528	0.6252	0.0188	0.5392	0.4759	0.8019	0.1024	-0.0898	-0.2622	0.3126	-0.0006	-0.105	6.0613e-06	0.2075	0.0275	0.0141	1	0.0881	0.1862	0.0132	0.9552	0.9552	0.9552	0.9552	0.9552	0.9552	0.9552
ENSG00000262814	MRPL12	-0.5694	0.8387	0.9785	-0.0909	0.4882	0.3486	0.7971	-0.0594	0.0139	0.1974	-0.3656	0	0.2743	0.0001	0.1961	0.0175	0.0087	1	0.351	0.6268	0.1297	NA	NA	NA	NA	NA	NA	NA

## Sheet: Erythrocyte
Erythrocyte
ensembl	hgnc	log2FoldChange														p.adjusted
		BDCvsHDT2	HDT2vsHDT30	HDT2vsHDT60	HDT60vsR1	R1vsR12	R1vsR30	BDCvsR30	PFvsIF2	IF2vsIF3	IF2vsIF4	IF4vsR1	R1vsR3	R1vsR4	PFvsR4	BDCvsHDT2	HDT2vsHDT30	HDT2vsHDT60	HDT60vsR1	R1vsR12	R1vsR30	BDCvsR30	PFvsIF2	IF2vsIF3	IF2vsIF4	IF4vsR1	R1vsR3	R1vsR4	PFvsR4
ENSG00000047597	XK	0.5078	-0.4512	-0.167	-0.1838	0.0564	0.2412	0.4211	-0.2436	0.2772	0.4735	-0.4274	0.0003	-0.0535	0	0.0321	0.0159	0.3338	0.7198	1	0.4494	0.0983	0.6865	0.6865	0.6865	0.6865	0.6865	0.6865	0.6865
ENSG00000065615	CYB5R4	0.3083	-0.2952	-0.3528	0.3057	-0.5367	-0.3916	-0.119	-0.4399	0.5525	0.3482	0.4079	-0.0003	-0.4353	-0.0001	0.0613	0.0434	0.0203	0.206	0.0058	0.0636	0.4233	0.6259	0.6259	0.6259	0.6259	0.6259	0.6259	0.6259
ENSG00000070182	SPTB	0.3749	-0.0215	0.3828	-0.3095	0.4922	0.474	0.922	0.4289	-0.4101	-0.0306	-0.6137	0.005	0.5713	0.0004	0.0418	0.8431	0.0151	0.3099	0.0193	0.0402	0	0.4325	0.4325	0.4325	0.4325	0.4325	0.4325	0.4325
ENSG00000100644	HIF1A	0.395	-0.4958	-0.4878	0.2889	-0.7024	-0.4725	-0.2474	-0.9958	0.7588	0.6285	0.3058	-0.0001	-0.2905	-0.0002	0.0921	0.0249	0.0245	0.475	0.0108	0.113	0.3136	0.5717	0.5717	0.5717	0.5717	0.5717	0.5717	0.5717
ENSG00000102265	TIMP1	-0.3439	0.4881	0.5361	0.2382	0.0698	-0.058	0.387	-0.2819	0.2375	0.4052	-0.4144	0.0002	-0.0261	0	0.1376	0.0348	0.0241	0.5656	1	0.9672	0.1866	0.8418	0.8418	0.8418	0.8418	0.8418	0.8418	0.8418
ENSG00000105610	KLF1	0.6075	-0.752	-0.0284	0.1028	0.7668	0.3125	1.0749	0.7293	-0.4831	-0.0929	-1.0028	0.001	0.8241	0.0006	0.1923	0.0395	0.8993	1	0.0656	0.6974	0.0139	NA	NA	NA	NA	NA	NA	NA
ENSG00000106992	AK1	-0.4139	0.5031	0.5384	-0.0917	0.4034	0.3364	0.4372	-0.2284	0.1235	0.1299	-0.2742	0.0003	0.1958	-0.0002	0.2438	0.0523	0.0417	0.9987	0.2344	0.4408	0.269	NA	NA	NA	NA	NA	NA	NA
ENSG00000112212	TSPO2	1.1542	-1.2229	-0.3474	0.1638	1.1865	1.291	2.2235	0.488	-0.4226	-0.1562	-0.4384	-0.0001	0.5009	0.0003	0.8372	0.0497	1	1	0.1175	0.0732	0.001	NA	NA	NA	NA	NA	NA	NA
ENSG00000133742	CA1	0.9953	-1.1767	-0.3251	-0.0876	1.3816	0.9607	1.6213	0.3124	-0.3787	-0.2211	-0.0591	0.0011	0.2509	0.0002	0.0483	0.0072	0.3968	1	0.0003	0.0234	0.0001	NA	NA	NA	NA	NA	NA	NA
ENSG00000135766	EGLN1	0.4062	-0.4273	-0.4039	0.2732	-0.7276	-0.5038	-0.2031	-0.6059	0.5733	0.5545	0.0478	-0.0001	-0.0797	0	0.0602	0.0259	0.0323	0.3813	0.0031	0.0623	0.4172	0.7314	0.7314	0.7314	0.7314	0.7314	0.7314	0.7314
ENSG00000136732	GYPC	0.3658	-0.3492	0.1251	-0.0467	0.76	0.5478	1.0446	-1.0404	0.8859	0.6922	0.3915	0.0001	-0.2451	-0.0001	0.21	0.2097	0.7167	0.8367	0.0408	0.1596	0.0037	0.3576	0.3576	0.3576	0.3576	0.3576	0.3576	0.3576
ENSG00000136842	TMOD1	0.7165	-0.602	-0.2141	-0.0984	0.7885	0.602	1	-0.0194	-0.2285	-0.0194	-0.2468	0.0018	0.4511	0.0003	0.0086	0.0121	0.3248	0.9117	0.0005	0.0156	0.0001	0.4785	0.4785	0.4785	0.4785	0.4785	0.4785	0.4785
ENSG00000143479	DYRK3	0.3657	-0.6593	-0.2499	-0.1144	0.1233	0.1466	0.1661	0.5273	-0.4966	-0.3031	-0.5926	0.0002	0.7321	0.0002	0.5939	0.0328	0.5581	1	0.9622	1	0.8324	0.5719	0.5719	0.5719	0.5719	0.5719	0.5719	0.5719
ENSG00000155085	AK9	-0.2894	0.605	0.5363	0.2209	0.1011	0.0009	0.5524	0.0999	-0.1275	-0.0851	0.23	-0.0016	-0.2107	0.0002	0.3448	0.0275	0.0466	0.7656	0.7868	0.9649	0.2759	0.5719	0.5719	0.5719	0.5719	0.5719	0.5719	0.5719
ENSG00000158856	DMTN	0.5121	-0.424	0.0325	-0.3592	0.6152	0.5688	0.7221	-0.3405	0.3283	0.5226	-0.3594	0.0004	-0.0198	0.0001	0.0053	0.0139	0.7283	0.1287	0.0017	0.0045	0.001	0.5771	0.5771	0.5771	0.5771	0.5771	0.5771	0.5771
ENSG00000160999	SH2B2	-0.1365	0.2893	0.2692	0.503	-0.4489	-0.5144	0.129	-0.6267	0.4158	0.6026	-5.8955e-06	0	-0.3159	-0.0002	0.4781	0.0982	0.1339	0.0115	0.0136	0.0071	0.4088	0.5928	0.5928	0.5928	0.5928	0.5928	0.5928	0.5928
ENSG00000162722	TRIM58	0.451	-0.0929	0.4069	-0.0015	0.5911	0.581	1.4732	-0.5203	0.396	0.5605	-0.2701	0.0003	-0.1	0	0.1553	0.7451	0.1499	0.944	0.1371	0.1569	0	0.558	0.558	0.558	0.558	0.558	0.558	0.558
ENSG00000163554	SPTA1	0.3335	-0.2714	-0.0666	-0.1168	0.9616	0.5173	0.6425	0.5023	-0.462	-0.2678	-0.5648	0.0002	0.6128	0.0002	1	0.5215	0.9978	1	0.0013	0.1826	0.1009	0.6068	0.6068	0.6068	0.6068	0.6068	0.6068	0.6068
ENSG00000166947	EPB42	0.8271	-0.9685	-0.0635	-0.1615	1.2305	0.8376	1.5058	0.4793	-0.4788	-0.3657	-0.2816	0.0003	0.5167	0.0001	0.0873	0.0132	0.8329	0.9179	0.001	0.0506	0.0002	NA	NA	NA	NA	NA	NA	NA
ENSG00000170180	GYPA	0.4726	-0.9433	0.0737	0.1138	1.0194	0.9011	1.3767	0.4506	-0.4695	-0.3121	-0.7331	0.0005	0.8946	0.0001	1	0.1019	1	1	0.0757	0.1656	0.0232	NA	NA	NA	NA	NA	NA	NA
ENSG00000172159	FRMD3	0.2881	-0.1911	-0.0597	0.025	0.1366	0.4011	0.6481	-0.3736	0.3458	0.4537	-0.6972	0.001	0.2568	-0.0002	0.0753	0.0912	0.5999	1	0.4366	0.0329	0.0002	0.6139	0.6139	0.6139	0.6139	0.6139	0.6139	0.6139
ENSG00000188672	RHCE	0.5809	-0.3451	-0.1505	-0.0728	0.8207	0.5899	0.9302	0.4048	-0.3078	-0.1941	-0.504	0.0002	0.6632	0.0002	0.2268	0.1306	0.5475	1	0.009	0.1241	0.0081	NA	NA	NA	NA	NA	NA	NA
ENSG00000197993	KEL	0.4627	-0.6763	-0.1322	0.0153	0.9506	0.6828	1.0584	0.594	-0.4084	-0.187	-0.7613	0.0002	0.5795	0.0002	0.6634	0.0453	0.7224	1	0.011	0.139	0.0115	0.5708	0.5708	0.5708	0.5708	0.5708	0.5708	0.5708
ENSG00000204613	TRIM10	0.7567	-0.6399	-0.3231	-0.3149	0.5742	0.4913	0.5925	0.6764	-0.2503	0.1929	-0.6733	0.0002	0.1993	0.0007	0.0145	0.011	0.1624	0.3996	0.0195	0.0753	0.0381	0.3201	0.3201	0.3201	0.3201	0.3201	0.3201	0.3201
ENSG00000235169	SMIM1	0.136	0.0208	0.6106	-0.1758	0.6491	0.6945	1.2806	0.488	-0.4462	-0.1423	-0.6038	0.0017	0.5031	0.0002	1	1	0.0702	0.9305	0.1676	0.1706	0.0037	NA	NA	NA	NA	NA	NA	NA
ENSG00000250361	GYPB	0.7262	-0.5235	-0.0186	0.0106	1.4665	1.2011	2.0003	0.6366	-0.7586	-0.4051	-0.5484	0.0002	0.2509	-0.0001	1	0.3656	1	1	0.0045	0.0353	0.0002	NA	NA	NA	NA	NA	NA	NA

[truncated: 2 more sheets: Anemia, Common genes]
